# Supplementary material for: Identification of multiple novel susceptibility genes associated with autoimmune thyroid disease
Source: Front Immunol. 2023 May 1;14:1161311. doi: 10.3389/fimmu.2023.1161311 (PMC10183592; doi:10.3389/fimmu.2023.1161311)
Supplement: Supplementary file 2 [file Table_1.xlsx]

## Sheet: Table S1. Significant features
Table S1. Statistically significant features
SNP WEGHT SET	Chr	GENE	TWAS.Z	TWAS.P	Novel
GTEx.Thyroid	1	PUSL1	5.5	4e-08	YES
GTEx.Thyroid	1	MMEL1	5.2	1.8e-07	YES
GTEx.Thyroid	1	RERE-AS1	-6.9	7e-12	YES
GTEx.Thyroid	1	NBL1	4.9	9.2e-07	YES
GTEx.Thyroid	1	VAV3	15.5	4.2e-54	YES
GTEx.Thyroid	1	RSBN1	-13.8	1.3e-43	YES
GTEx.Thyroid	1	FCRL3	5.3	1e-07	YES
GTEx.Thyroid	1	CAMSAP2	5.2	1.7e-07	YES
GTEx.Thyroid	1	TGFB2	-5.6	2.6e-08	YES
GTEx.Whole_Blood	1	INPP5B	6.8	1.4e-11	NO
GTEx.Whole_Blood	1	IL12RB2	4.8	1.5e-06	YES
GTEx.Whole_Blood	1	PTPN22	8.5	2.5e-17	NO
GTEx.Whole_Blood	1	BATF3	5	5.9e-07	YES
GTEx.Thyroid	1	TNFRSF18	4.8	1.9e-06	YES
GTEx.Thyroid	1	TTC34	-4.9	9e-07	YES
GTEx.Thyroid	1	CAPZB	4.9	1.2e-06	YES
GTEx.Thyroid	1	PITHD1	-4.8	2e-06	YES
GTEx.Thyroid	1	MTF1	-5.1	3.1e-07	YES
GTEx.Thyroid	1	INPP5B	5.2	1.9e-07	YES
GTEx.Thyroid	1	SF3A3	4.9	8.8e-07	YES
GTEx.Thyroid	1	FHL3	5	5.5e-07	YES
GTEx.Thyroid	1	VAV3-AS1	11.2	4.4e-29	YES
GTEx.Thyroid	1	LINC02785	13	1.5e-38	YES
GTEx.Thyroid	1	RPS2P14	5.6	2.7e-08	YES
GTEx.Thyroid	1	PHTF1	-12.1	9.5e-34	YES
GTEx.Thyroid	1	TGFB2-AS1	-5	6.1e-07	YES
GTEx.Whole_Blood	1	VAV3	13.4	8.8e-41	NO
GTEx.Whole_Blood	1	FCRL3	5.3	1.4e-07	NO
GTEx.Whole_Blood	1	TTC34	-5.1	2.8e-07	YES
GTEx.Whole_Blood	1	RERE-AS1	-6.6	5.4e-11	YES
GTEx.Whole_Blood	1	RERE	-6.7	1.9e-11	YES
GTEx.Whole_Blood	1	SLC66A1	-4.9	1.2e-06	YES
GTEx.Whole_Blood	1	ELOA	-5.1	4.1e-07	YES
GTEx.Whole_Blood	1	SF3A3	5.5	4.3e-08	YES
GTEx.Whole_Blood	1	UTP11	4.8	1.7e-06	YES
GTEx.Whole_Blood	1	TATDN3	4.9	9.1e-07	YES
NTR.BLOOD	1	TCEB3	-5.1	3.3e-07	YES
NTR.BLOOD	1	INPP5B	6.1	9.4e-10	NO
NTR.BLOOD	1	VAV3	13.2	6.7e-40	NO
NTR.BLOOD	1	FCRL3	5.3	1.2e-07	NO
NTR.BLOOD	1	FHL3	5	7.2e-07	YES
YFS.BLOOD	1	PTPN22	8	8.3e-16	NO
YFS.BLOOD	1	UBAP2L	-4.7	2.3e-06	YES
YFS.BLOOD	1	CD247	6.2	5.2e-10	NO
YFS.BLOOD	1	RERE	-6	2.5e-09	NO
YFS.BLOOD	1	RERE	-6.8	1.5e-11	YES
YFS.BLOOD	1	TCEB3/ELOA	-5.1	3.3e-07	YES
YFS.BLOOD	1	INPP5B	6.2	4.7e-10	YES
YFS.BLOOD	1	SF3A3	5.8	8.1e-09	YES
YFS.BLOOD	1	FHL3	5.1	2.8e-07	YES
YFS.BLOOD	1	FCRL3	5	5e-07	YES
GTEx.Thyroid	2	PNPT1	-5.6	1.6e-08	YES
GTEx.Thyroid	2	MFSD6	6.5	8.6e-11	YES
GTEx.Whole_Blood	2	TMEM131	5.2	2e-07	YES
GTEx.Whole_Blood	2	AC005104.3	-5.9	3.8e-09	YES
GTEx.Thyroid	2	TPO	9.2	3e-20	NO
GTEx.Thyroid	2	Lnc-TPO-1	8.3	1e-16	YES
GTEx.Thyroid	2	Lnc-PXDN-3	8.4	4.1e-17	YES
GTEx.Thyroid	2	PPP4R3B-DT	5.6	2.5e-08	YES
GTEx.Thyroid	2	BAZ2B-AS1	-5.2	2e-07	YES
GTEx.Thyroid	2	MARCHF7	-4.9	7.6e-07	YES
GTEx.Thyroid	2	LINC01806	-5.4	5.4e-08	YES
GTEx.Thyroid	2	PSMD14-DT	-6.4	1.4e-10	YES
GTEx.Thyroid	2	DPP4	-5.3	1.2e-07	YES
GTEx.Whole_Blood	2	C2orf92	5.1	4.1e-07	YES
GTEx.Whole_Blood	2	BAZ2B	5.3	1.5e-07	YES
GTEx.Whole_Blood	2	LINC01806	-5.6	2.1e-08	YES
GTEx.Whole_Blood	2	SEPTIN2	-5	4.8e-07	YES
NTR.BLOOD	2	SEPT2/ SEPTIN2	-5.5	3e-08	YES
YFS.BLOOD	2	BAZ2B	5.6	2.8e-08	YES
YFS.BLOOD	2	TANK	-6.4	1.4e-10	YES
YFS.BLOOD	2	BAZ2B	5	4.9e-07	YES
YFS.BLOOD	2	TMEM194B/NEMP2	5.1	3.3e-07	YES
YFS.BLOOD	2	FARP2	4.8	1.3e-06	YES
GTEx.Thyroid	3	SYN2	5.7	9.5e-09	YES
GTEx.Thyroid	3	LRRFIP2	-5.1	3e-07	YES
GTEx.Thyroid	3	GOLGB1	5.2	2.1e-07	YES
GTEx.Whole_Blood	3	CIP2A	-5.3	1.1e-07	YES
GTEx.Thyroid	3	PPARG	-5.6	2.6e-08	YES
GTEx.Thyroid	3	LINC02033	-4.7	2.1e-06	YES
GTEx.Thyroid	3	TRANK1	-5	5.8e-07	YES
GTEx.Thyroid	3	EPM2AIP1	-5	6.5e-07	YES
GTEx.Thyroid	3	UBE2FP1	-5	6e-07	YES
GTEx.Thyroid	3	RPS16P4	-4.8	1.6e-06	YES
GTEx.Whole_Blood	3	SYN2	-5	7.1e-07	YES
GTEx.Whole_Blood	3	LRRFIP2	4.8	1.5e-06	YES
GTEx.Whole_Blood	3	RP11-285J16.1	4.8	1.4e-06	YES
NTR.BLOOD	3	LRRFIP2	4.7	2.3e-06	YES
YFS.BLOOD	3	CBLB	4.9	7.9e-07	YES
GTEx.Thyroid	4	NR3C2	-11.5	2.1e-30	YES
GTEx.Thyroid	4	RP11-563M4.1	-11.2	4.8e-29	YES
GTEx.Thyroid	4	VEGFC	4.9	7.5e-07	YES
GTEx.Thyroid	4	LINC02355	-11	1.4e-29	YES
GTEx.Thyroid	5	PDE8B	6.9	4.7e-12	NO
GTEx.Thyroid	5	ZBED3	5.1	3e-07	YES
GTEx.Thyroid	6	CCDC162P	-5.5	4.8e-08	YES
GTEx.Thyroid	6	ZNF184	6.9	4.2e-12	YES
GTEx.Thyroid	6	MUCL3	23.6	1.1e-122	YES
GTEx.Thyroid	6	PSORS1C1	-16.9	2.1e-64	YES
GTEx.Thyroid	6	CCHCR1	17.3	2.2e-67	YES
GTEx.Thyroid	6	XXbac-BPG248L24.10	9.2	4.9e-20	YES
GTEx.Thyroid	6	C4A	-22.4	5.4e-111	YES
GTEx.Thyroid	6	HLA-DQB1	-24.5	7.1e-133	YES
GTEx.Thyroid	6	HLA-DQB2	20.3	1.3e-91	YES
GTEx.Thyroid	6	TAP2	5.6	2.3e-08	YES
GTEx.Thyroid	6	COL11A2	-7	2.7e-12	YES
GTEx.Thyroid	6	TULP1	-6.8	1.3e-11	NO
GTEx.Thyroid	6	LINC00271	-6.5	8e-11	NO
GTEx.Thyroid	6	PDE10A	5.8	9.1e-09	NO
GTEx.Thyroid	6	RNASET2	-10.5	8e-26	NO
GTEx.Thyroid	6	SNRPC	-5.7	9.9e-09	YES
GTEx.Thyroid	6	BLTP3A	5.6	2.5e-08	YES
GTEx.Thyroid	6	TAF11	5.4	8.4e-08	YES
GTEx.Thyroid	6	RP3-510O8.4	5.2	2.1e-07	YES
GTEx.Thyroid	6	CEP43	10.5	1.3e-25	YES
GTEx.Thyroid	6	BTN3A2	-9.5	1.9e-21	YES
GTEx.Thyroid	6	PRSS16	7.8	6.4e-15	YES
GTEx.Thyroid	6	OR2B8P	4.7	2.3e-06	YES
GTEx.Thyroid	6	ZSCAN16	7.4	9.6e-14	YES
GTEx.Thyroid	6	ZKSCAN8P1	-5.3	8.9e-08	YES
GTEx.Thyroid	6	ZSCAN9	10.5	5.5e-26	YES
GTEx.Thyroid	6	ZSCAN26	-5.6	2.6e-08	YES
GTEx.Thyroid	6	PGBD1	7.5	4.5e-14	YES
GTEx.Thyroid	6	HLA-T	-5.1	2.9e-07	YES
GTEx.Thyroid	6	HLA-A	5.8	6e-09	YES
GTEx.Thyroid	6	HLA Complex Group 4 Pseudogene 3	5.9	3.9e-09	YES
GTEx.Thyroid	6	RNF39	-6.5	6.2e-11	YES
GTEx.Thyroid	6	PPP1R18	-17.1	7.9e-66	YES
GTEx.Thyroid	6	FLOT1	12.7	3.9e-37	YES
GTEx.Thyroid	6	SFTA2	14.2	5.7e-46	YES
GTEx.Thyroid	6	HCG22	-14	7.8e-45	YES
GTEx.Thyroid	6	PSORS1C2	-12.5	1e-35	YES
GTEx.Thyroid	6	TCF19	20.7	4.6e-95	YES
GTEx.Thyroid	6	PSORS1C3	-15.2	6.2e-52	YES
GTEx.Thyroid	6	Lnc-HLA-B-2	13.1	2.3e-39	YES
GTEx.Thyroid	6	HLA-C	8.9	4.9e-19	YES
GTEx.Thyroid	6	MICA	-5.3	1.2e-07	YES
GTEx.Thyroid	6	HCP5	-17.1	7.9e-66	YES
GTEx.Thyroid	6	MICB	10.6	4.6e-26	YES
GTEx.Thyroid	6	ATP6V1G2	-9	2e-19	YES
GTEx.Thyroid	6	CSNK2B	-5	5.4e-07	YES
GTEx.Thyroid	6	GPANK1	-7.9	3.3e-15	YES
GTEx.Thyroid	6	LY6G6F	-12.9	2.5e-38	YES
GTEx.Thyroid	6	MPIG6B	-8.5	1.6e-17	YES
GTEx.Thyroid	6	MSH5	-16.8	2.5e-63	YES
GTEx.Thyroid	6	SLC44A4	12.5	4.8e-36	YES
GTEx.Thyroid	6	EHMT2	-7.5	4.4e-14	YES
GTEx.Thyroid	6	ZBTB12	-7.1	9.2e-13	YES
GTEx.Thyroid	6	NELFE	5.1	3.2e-07	YES
GTEx.Thyroid	6	SKIC2	-12.2	3e-34	YES
GTEx.Thyroid	6	CYP21A1P	-14.2	5.4e-46	YES
GTEx.Thyroid	6	TNXA	-11.1	1.3e-28	YES
GTEx.Thyroid	6	STK19B	-12	2.1e-33	YES
GTEx.Thyroid	6	C4B	-10.7	1.3e-26	YES
GTEx.Thyroid	6	CYP21A2	5.5	3e-08	YES
GTEx.Thyroid	6	ATF6B	5.4	5.9e-08	YES
GTEx.Thyroid	6	RNF5	-13.2	1.5e-39	YES
GTEx.Thyroid	6	NOTCH4	-16.9	5.8e-64	YES
GTEx.Thyroid	6	HCG23/TSBP1-AS1	9.9	4.6e-23	YES
GTEx.Thyroid	6	HCG23	5.6	2.3e-08	YES
GTEx.Thyroid	6	HLA-DRA	-16.1	3e-58	YES
GTEx.Thyroid	6	HLA-DRB9	15.8	4.3e-56	YES
GTEx.Thyroid	6	HLA-DRB5	-14.4	3e-47	YES
GTEx.Thyroid	6	HLA-DRB6	7	3.4e-12	YES
GTEx.Thyroid	6	HLA-DRB1	-5.5	3.4e-08	YES
GTEx.Thyroid	6	HLA-DQA1	-19.2	1.8e-82	YES
GTEx.Thyroid	6	HLA-DQB1-AS1	-20.8	1.1e-95	YES
GTEx.Thyroid	6	HLA-DQA2	9.7	4e-22	YES
GTEx.Thyroid	6	TAP1	12.5	7.4e-36	YES
GTEx.Thyroid	6	PSMB9	13.6	2.8e-42	YES
GTEx.Thyroid	6	HLA-DMB	-13.9	4.1e-44	YES
GTEx.Thyroid	6	HLA-DMA	13	1.1e-38	YES
GTEx.Thyroid	6	HLA-DOA	-6.3	3.9e-10	YES
GTEx.Thyroid	6	RPL32P1	6.2	4.5e-10	YES
GTEx.Thyroid	6	HLA-DPB2	-11.3	2.1e-29	YES
GTEx.Thyroid	6	HSD17B8	5.9	3.4e-09	YES
GTEx.Thyroid	6	CUTA	-7.2	8.1e-13	YES
GTEx.Whole_Blood	6	SNRPC	-7	1.9e-12	YES
GTEx.Whole_Blood	6	RP1-167A14.2	-11.5	1.2e-30	YES
GTEx.Whole_Blood	6	CEP43	8	1.3e-15	YES
GTEx.Whole_Blood	6	CCR6	5.9	4.7e-09	YES
GTEx.Whole_Blood	6	HLA-V	-6.7	2.2e-11	YES
GTEx.Whole_Blood	6	LINC00243	15.5	3.7e-54	YES
GTEx.Whole_Blood	6	NEU1	-18.1	2.2e-73	YES
GTEx.Whole_Blood	6	ZBTB12	-10.1	4.2e-24	YES
GTEx.Whole_Blood	6	DXO	7	3.1e-12	YES
GTEx.Whole_Blood	6	C4B	20.4	2e-92	YES
GTEx.Whole_Blood	6	CYP21A2	23.2	1.4e-119	YES
GTEx.Whole_Blood	6	ATF6B	15.2	2e-52	YES
GTEx.Whole_Blood	6	HLA-DRB5	-16.7	2.1e-62	YES
GTEx.Whole_Blood	6	HLA-DQB1-AS1	-19.8	4.4e-87	YES
GTEx.Whole_Blood	6	HLA-DPA1	8.2	1.9e-16	YES
GTEx.Whole_Blood	6	LINC02980	8.4	4.4e-17	YES
GTEx.Whole_Blood	6	BLTP3A	6	2e-09	YES
GTEx.Whole_Blood	6	AHI1	-6	1.5e-09	YES
GTEx.Whole_Blood	6	RPS6KA2	-8	1.4e-15	YES
GTEx.Whole_Blood	6	RNASET2	-11.7	1.4e-31	YES
GTEx.Whole_Blood	6	U91328.22	7.3	2.6e-13	YES
GTEx.Whole_Blood	6	BTN3A2	-8.9	4.4e-19	YES
GTEx.Whole_Blood	6	BTN2A2	5.3	1.2e-07	YES
GTEx.Whole_Blood	6	H2BC11	-5.1	3.6e-07	YES
GTEx.Whole_Blood	6	PRSS16	5.1	3.9e-07	YES
GTEx.Whole_Blood	6	ZKSCAN4	10.5	1.1e-25	YES
GTEx.Whole_Blood	6	ZKSCAN3	6.9	6.4e-12	YES
GTEx.Whole_Blood	6	HLA Complex Group 4 Pseudogene 7	5.1	2.7e-07	YES
GTEx.Whole_Blood	6	HLA-T	-5.2	1.8e-07	YES
GTEx.Whole_Blood	6	HLA-K	-9	3.5e-19	YES
GTEx.Whole_Blood	6	HLA-J	-6.4	1.1e-10	YES
GTEx.Whole_Blood	6	FLOT1	11.5	8.1e-31	YES
GTEx.Whole_Blood	6	IER3-AS1	6.7	2e-11	YES
GTEx.Whole_Blood	6	IER3	17.3	3.7e-67	YES
GTEx.Whole_Blood	6	DDR1	-4.9	9e-07	YES
GTEx.Whole_Blood	6	GTF2H4	-12	6.2e-33	YES
GTEx.Whole_Blood	6	VARS2	-5.8	8e-09	YES
GTEx.Whole_Blood	6	CCHCR1	10	1.4e-23	YES
GTEx.Whole_Blood	6	TCF19	14.7	4.4e-49	YES
GTEx.Whole_Blood	6	PSORS1C3	-12.8	1e-37	YES
GTEx.Whole_Blood	6	POU5F1	-11.8	6.8e-32	YES
GTEx.Whole_Blood	6	XXbac-BPG299F13.17	9.4	6.6e-21	YES
GTEx.Whole_Blood	6	HCG27	-5.1	3.2e-07	YES
GTEx.Whole_Blood	6	HLA-C	10.1	4.9e-24	YES
GTEx.Whole_Blood	6	HLA-B	-8.3	1.4e-16	YES
GTEx.Whole_Blood	6	MICA	-4.8	1.5e-06	YES
GTEx.Whole_Blood	6	MICB	11.5	1.3e-30	YES
GTEx.Whole_Blood	6	DDX39B	-8.1	5.4e-16	YES
GTEx.Whole_Blood	6	ATP6V1G2	-4.9	7.6e-07	YES
GTEx.Whole_Blood	6	AIF1	5.4	7e-08	YES
GTEx.Whole_Blood	6	PRRC2A	5.8	6.1e-09	YES
GTEx.Whole_Blood	6	BAG6	10.3	5.1e-25	YES
GTEx.Whole_Blood	6	DDAH2	-11.8	3.3e-32	YES
GTEx.Whole_Blood	6	VWA7	-9.9	6.3e-23	YES
GTEx.Whole_Blood	6	HSPA1B	5.2	2.4e-07	YES
GTEx.Whole_Blood	6	C2	18.1	1.4e-73	YES
GTEx.Whole_Blood	6	NELFE	8.9	8.3e-19	YES
GTEx.Whole_Blood	6	SKIC2	-13.1	2.8e-39	YES
GTEx.Whole_Blood	6	C4A	-20.4	3.3e-92	YES
GTEx.Whole_Blood	6	CYP21A1P	-10.7	6.6e-27	YES
GTEx.Whole_Blood	6	STK19B	-5.6	1.6e-08	YES
GTEx.Whole_Blood	6	EGFL8	7.2	5.1e-13	YES
GTEx.Whole_Blood	6	AGER	8.8	1e-18	YES
GTEx.Whole_Blood	6	NOTCH4	6.4	1.4e-10	YES
GTEx.Whole_Blood	6	HLA-DRB9	12.6	1.2e-36	YES
GTEx.Whole_Blood	6	HLA-DRB6	5	5e-07	YES
GTEx.Whole_Blood	6	HLA-DQA1	-22.7	1.3e-113	YES
GTEx.Whole_Blood	6	HLA-DQB1	-23.1	5.1e-118	YES
GTEx.Whole_Blood	6	HLA-DQA2	11.9	1.4e-32	YES
GTEx.Whole_Blood	6	HLA-DQB2	22.7	1.2e-113	YES
GTEx.Whole_Blood	6	TAP2	-5.5	4.9e-08	YES
GTEx.Whole_Blood	6	TAP1	7.5	5.3e-14	YES
GTEx.Whole_Blood	6	PSMB9	11.6	7.4e-31	YES
GTEx.Whole_Blood	6	HLA-DMB	5.2	1.5e-07	YES
GTEx.Whole_Blood	6	HLA-DOA	5.3	9.2e-08	YES
GTEx.Whole_Blood	6	RPL32P1	7	3.6e-12	YES
GTEx.Whole_Blood	6	HLA-DPB2	-9	2.1e-19	YES
GTEx.Whole_Blood	6	CUTA	-5.4	5.2e-08	YES
NTR.Blood	6	FLOT1	21.2	4.7e-100	YES
NTR.Blood	6	HLA-DPA1	8	1.1e-15	YES
NTR.Blood	6	BACH2	-12.2	5.2e-34	NO
NTR.Blood	6	RNASET2	-12.2	3.1e-34	NO
NTR.Blood	6	HLA-DQA1	-23.5	7.7e-122	NO
NTR.Blood	6	UHRF1BP1/ BLTP3A	5.5	4.8e-08	YES
NTR.Blood	6	SESN1	5	4.7e-07	YES
NTR.Blood	6	AHI1	-6	2.2e-09	YES
NTR.Blood	6	HIST1H4B/H4C2	5	5.9e-07	YES
NTR.Blood	6	HIST1H3B/ H3C2	8.5	2e-17	YES
NTR.Blood	6	HIST1H2BF/H2BC7	7.5	6.2e-14	YES
NTR.Blood	6	BTN3A2	-9	2.3e-19	YES
NTR.Blood	6	BTN2A1	-5.4	5.3e-08	YES
NTR.Blood	6	HIST1H4L/ H4C13	-11	2.6e-28	YES
NTR.Blood	6	HLA-A	-5.2	2.6e-07	YES
NTR.Blood	6	ZNRD1/POLR1H	-5.4	5.3e-08	YES
NTR.Blood	6	IER3	20.2	5.6e-91	YES
NTR.Blood	6	TCF19	11.7	1.6e-31	YES
NTR.Blood	6	HLA-B	-8.5	1.9e-17	YES
NTR.Blood	6	MICB	9.1	1.2e-19	YES
NTR.Blood	6	BAT1/DDX39B	-12.8	9.5e-38	YES
NTR.Blood	6	HSPA1B	6.5	1.1e-10	YES
NTR.Blood	6	C6orf48/ SNHG32	-8.8	1.9e-18	YES
NTR.Blood	6	HLA-DRB5	-11.4	3.1e-30	YES
NTR.Blood	6	HLA-DOB	-4.9	8.4e-07	YES
NTR.Blood	6	TAP2	-6.9	3.9e-12	YES
NTR.Blood	6	HLA-DPB1	7.7	1.1e-14	YES
YFS.Blood	6	ZKSCAN4	10.1	6.3e-24	YES
YFS.Blood	6	HLA-C	-18.1	2.9e-73	YES
YFS.Blood	6	HSPA1L	18.1	6.3e-73	YES
YFS.Blood	6	HLA-DQA2	21.7	3.5e-104	YES
YFS.Blood	6	B3GALT4	6.5	6.5e-11	YES
YFS.Blood	6	FYN	6.1	9.1e-10	NO
YFS.Blood	6	HLA-DPB1	-9.8	1.6e-22	NO
YFS.Blood	6	BACH2	-9.4	5.6e-21	NO
YFS.Blood	6	SNRPC	-4.9	8.1e-07	YES
YFS.Blood	6	UHRF1BP1	5.7	1.2e-08	YES
YFS.Blood	6	SESN1	5	7.3e-07	YES
YFS.Blood	6	AHI1	-4.7	2.1e-06	YES
YFS.Blood	6	RNASET2	-11.8	3.5e-32	YES
YFS.Blood	6	BTN3A2	-7.2	7.2e-13	YES
YFS.Blood	6	ZSCAN16	7.7	1.8e-14	YES
YFS.Blood	6	PGBD1	7.4	1e-13	YES
YFS.Blood	6	ZKSCAN3	7.3	3.7e-13	YES
YFS.Blood	6	FLOT1	19.6	3e-85	YES
YFS.Blood	6	IER3	20.3	3.3e-91	YES
YFS.Blood	6	GTF2H4	-7.8	4.4e-15	YES
YFS.Blood	6	TCF19	14.6	2.7e-48	YES
YFS.Blood	6	HLA-B	6.1	1.3e-09	YES
YFS.Blood	6	HCP5	-5.1	3.7e-07	YES
YFS.Blood	6	MICB	5.3	1.2e-07	YES
YFS.Blood	6	ATP6V1G2	5.2	2.2e-07	YES
YFS.Blood	6	TNF	-11.9	8.6e-33	YES
YFS.Blood	6	CSNK2B	-7.3	2.1e-13	YES
YFS.Blood	6	EHMT2	-7.9	3.7e-15	YES
YFS.Blood	6	SKIV2L	-11	4.4e-28	YES
YFS.Blood	6	STK19	-9.9	3.7e-23	YES
YFS.Blood	6	HLA-DRB5	-13.5	1.2e-41	YES
YFS.Blood	6	HLA-DRB1	-17.2	3.3e-66	YES
YFS.Blood	6	HLA-DQA1	-7.7	2e-14	YES
YFS.Blood	6	HLA-DQB1	20.7	2.6e-95	YES
YFS.Blood	6	PSMB9	10.9	1.4e-27	YES
YFS.Blood	6	HSD17B8	5.3	1.4e-07	YES
YFS.Blood	6	CUTA	-6.7	2.4e-11	YES
GTEx.Thyroid	7	GIGYF1	-5.5	3.3e-08	NO
GTEx.Whole_Blood	7	FOXK1	5.1	3.5e-07	YES
GTEx.Whole_Blood	7	NFE2L3	5.3	1.1e-07	YES
GTEx.Whole_Blood	7	GIGYF1	-4.8	1.9e-06	NO
YFS.BLOOD	7	NFE2L3	5.3	9.7e-08	YES
GTEx.Thyroid	8	TDH	5.6	2.3e-08	YES
GTEx.Thyroid	8	RP11-148O21.4	4.7	2.3e-06	YES
GTEx.Thyroid	8	ENPP7P12	-6.5	6.8e-11	YES
GTEx.Thyroid	8	LINC01301	-6.1	1.2e-09	YES
GTEx.Thyroid	8	PRAG1	8.9	5.4e-19	NO
GTEx.Thyroid	8	RAB2A	6	1.9e-09	NO
GTEx.Thyroid	8	CCN4	4.9	7.4e-07	NO
GTEx.Thyroid	8	FAM85B	7.7	1.7e-14	YES
GTEx.Thyroid	8	FAM86B3P	-7.6	2.2e-14	YES
GTEx.Thyroid	8	ALG1L13P	-7.7	1.7e-14	YES
GTEx.Thyroid	8	LINC02950	8.4	4.2e-17	YES
GTEx.Thyroid	8	CTD-3023L14.2	8.7	3.1e-18	YES
GTEx.Thyroid	8	RPL10P19	-5.4	5.2e-08	YES
GTEx.Thyroid	8	ERI1	4.8	1.9e-06	YES
GTEx.Thyroid	8	PPP1R3B	5.7	1.1e-08	YES
GTEx.Thyroid	8	PPP1R3B-DT	6.1	1.1e-09	YES
GTEx.Thyroid	8	RP11-375N15.2	-5.5	4.5e-08	YES
GTEx.Thyroid	8	RP11-981G7.1	-5.1	3.8e-07	YES
GTEx.Thyroid	8	AF131215.9	-5.8	5e-09	YES
GTEx.Thyroid	8	AF131215.2	-5.6	1.8e-08	YES
GTEx.Thyroid	8	SLC35G5	5.3	1.1e-07	YES
GTEx.Thyroid	8	RP11-148O21.6	5.3	9.9e-08	YES
GTEx.Thyroid	8	RP11-148O21.3	5.2	2.3e-07	YES
GTEx.Thyroid	8	CTSB	5	7.3e-07	YES
GTEx.Thyroid	8	FAM66A	-4.9	8.1e-07	YES
GTEx.Thyroid	8	RP11-419I17.1	-5.9	4.4e-09	YES
GTEx.Thyroid	8	SLA	5	4.9e-07	YES
GTEx.Whole_Blood	8	AF131215.9	-6	2.6e-09	YES
GTEx.Whole_Blood	8	RNVU1-32	4.8	1.8e-06	YES
GTEx.Whole_Blood	8	ALG1L13P	-7.4	1.4e-13	YES
GTEx.Whole_Blood	8	MFHAS1	-4.7	2.3e-06	YES
GTEx.Whole_Blood	8	RPL10P19	-4.8	1.7e-06	YES
GTEx.Whole_Blood	8	AF131215.2	-5.7	9.3e-09	YES
GTEx.Whole_Blood	8	RAB2A	4.9	9.2e-07	YES
NTR.Blood	8	MSRA	5.4	5.5e-08	NO
NTR.Blood	8	MFHAS1	-6.9	4.2e-12	YES
NTR.Blood	8	DNAAF11	-4.9	1.1e-06	YES
NTR.Blood	8	PHF20L1	6.2	6.5e-10	YES
NTR.Blood	8	RAB2A	5.4	5.1e-08	YES
GTEx.Thyroid	9	GLIS3	-5.3	1.3e-07	YES
GTEx.Thyroid	9	NEK6	-5.3	9e-08	YES
GTEx.Thyroid	9	PTCSC2	-5.5	4.1e-08	NO
GTEx.Thyroid	9	RP11-244N9.4	-9.5	1.3e-21	YES
GTEx.Thyroid	9	PSMB7	-4.8	1.8e-06	YES
GTEx.Whole_Blood	9	TRMO	17.3	7.3e-67	YES
GTEx.Whole_Blood	9	PKN3	-4.9	1.1e-06	YES
GTEx.Whole_Blood	9	ANP32B	-5.1	3.3e-07	YES
NTR.Blood	9	C9orf156/TRMO	-17.6	2.7e-69	YES
YFS.Blood	9	ANP32B	-11	6e-28	YES
YFS.Blood	9	CORO2A	-7.9	2.7e-15	YES
GTEx.Thyroid	10	NKX2-3	5.5	4.9e-08	YES
GTEx.Thyroid	10	RTKN2	-6.8	8.7e-12	NO
GTEx.Whole_Blood	10	RTKN2	5.9	2.9e-09	NO
NTR.Blood	10	RTKN2	8.1	4.8e-16	NO
NTR.Blood	10	PLEKHA1	-5.6	1.9e-08	NO
YFS.Blood	10	ZMIZ1	4.9	8.9e-07	YES
GTEx.Thyroid	11	IRF7	-5.2	1.5e-07	YES
GTEx.Thyroid	11	FADS1	5.5	3.8e-08	YES
GTEx.Thyroid	11	PCSK7	-4.8	1.4e-06	YES
GTEx.Thyroid	11	C11orf10/TMEM258	-5.3	1.3e-07	YES
GTEx.Thyroid	11	FADS2	-4.8	1.7e-06	YES
GTEx.Thyroid	11	PPP1R14B	5.7	1.2e-08	YES
GTEx.Thyroid	11	LOC102723878	-5.6	2.7e-08	YES
GTEx.Thyroid	11	CCDC88B	5.9	4.6e-09	YES
GTEx.Whole_Blood	11	LOC102723878	-6.2	6.9e-10	YES
GTEx.Whole_Blood	11	PANX1	5.4	8.1e-08	NO
GTEx.Whole_Blood	11	DRD4	4.8	1.8e-06	YES
GTEx.Whole_Blood	11	C11orf10/TMEM258	-5.4	6e-08	YES
GTEx.Whole_Blood	11	FADS2	-4.9	9.8e-07	YES
GTEx.Whole_Blood	11	C11orf10/TMEM258	-4.9	8.7e-07	YES
GTEx.Whole_Blood	11	GPR137	4.9	9.7e-07	YES
GTEx.Whole_Blood	11	CCDC88B	5.7	1.4e-08	YES
NTR.Blood	11	C11orf10/TMEM258	-5.3	1.3e-07	YES
YFS.Blood	11	FADS1	-5.4	7.8e-08	YES
YFS.Blood	11	PPP1R14B	5.8	6.1e-09	YES
YFS.Blood	11	CCDC88B	5.2	1.7e-07	YES
GTEx.Thyroid	12	SPRYD4	6.3	3.1e-10	YES
GTEx.Thyroid	12	BRAP	-11.3	1.2e-29	YES
GTEx.Thyroid	12	TMEM116	-4.9	7.7e-07	YES
GTEx.Thyroid	12	RAB5B	6.6	4.7e-11	YES
GTEx.Thyroid	12	SUOX	-6.7	1.5e-11	YES
GTEx.Thyroid	12	ALDH2	8.3	1.1e-16	YES
GTEx.Thyroid	12	ADAM1B	-5.4	5.2e-08	YES
GTEx.Thyroid	12	NAA25	-8.3	9.2e-17	YES
GTEx.Whole_Blood	12	SUOX	-6.4	1.4e-10	YES
GTEx.Whole_Blood	12	RPS26	6.9	5.3e-12	YES
GTEx.Whole_Blood	12	ALDH2	-9.5	2.5e-21	YES
GTEx.Whole_Blood	12	MAPKAPK5-AS1	-8.2	1.9e-16	YES
GTEx.Whole_Blood	12	ALDH2	-5.4	6e-08	YES
GTEx.Whole_Blood	12	MAPKAPK5	5.8	6.3e-09	YES
GTEx.Whole_Blood	12	ADAM1B	-8.2	1.6e-16	YES
GTEx.Whole_Blood	12	TMEM116	-5.4	5.1e-08	YES
GTEx.Whole_Blood	12	NAA25	-5.1	2.8e-07	YES
NTR.Blood	12	ALDH2	-10.3	5.5e-25	YES
NTR.Blood	12	TCHP	-5.8	7.1e-09	YES
NTR.Blood	12	TMEM116	-5.5	4.1e-08	YES
YFS.Blood	12	TCTN1	-7.3	4.1e-13	YES
YFS.Blood	12	ACAD10	-11.4	5e-30	YES
YFS.Blood	12	SH2B3	15.7	8.6e-56	NO
YFS.Blood	12	ATXN2	-5.5	4.4e-08	NO
YFS.Blood	12	SUOX	-6.8	1.2e-11	YES
YFS.Blood	12	ALDH2	-5.8	7e-09	YES
YFS.Blood	12	MAPKAPK5	-5.2	2.3e-07	YES
YFS.Blood	12	TRAFD1	10.5	1.2e-25	YES
GTEx.Thyroid	13	RAB20	-5	5.1e-07	YES
GTEx.Thyroid	13	SPATA13	7.3	2.2e-13	NO
GTEx.Whole_Blood	13	KLF12	5.4	5.5e-08	YES
GTEx.Thyroid	16	SULT1A2	-5.3	1.2e-07	YES
GTEx.Thyroid	16	CCDC102A	-5.3	1e-07	YES
GTEx.Thyroid	16	CMTM3	-5	5.5e-07	YES
GTEx.Thyroid	16	EXOC3L1	5.8	8.2e-09	YES
GTEx.Thyroid	16	SGF29	-5.1	2.8e-07	YES
GTEx.Thyroid	16	ADCY7	-5.8	5.2e-09	YES
GTEx.Thyroid	16	KCTD19	5.6	2e-08	YES
GTEx.Thyroid	16	LRRC36	5.6	2.8e-08	YES
GTEx.Thyroid	16	PARD6A	-4.8	1.4e-06	YES
GTEx.Thyroid	16	DUS2	5	6.7e-07	YES
GTEx.Thyroid	16	RP11-96D1.5	-5.2	2.1e-07	YES
GTEx.Whole_Blood	16	BRD7	-6.4	1.5e-10	YES
GTEx.Whole_Blood	16	ADCY7	-6.1	9.3e-10	NO
GTEx.Whole_Blood	16	CCDC101	-4.8	2e-06	YES
GTEx.Whole_Blood	16	CCDC102A	-5.2	2.1e-07	YES
GTEx.Whole_Blood	16	ZDHHC1	5.5	4e-08	YES
GTEx.Whole_Blood	16	ATP6V0D1	-4.8	1.9e-06	YES
GTEx.Whole_Blood	16	C16orf86	-4.8	1.3e-06	YES
GTEx.Whole_Blood	16	EDC4	4.9	7.9e-07	YES
GTEx.Whole_Blood	16	DUS2	4.8	1.4e-06	YES
NTR.Blood	16	ADCY7	-5.8	6.9e-09	NO
YFS.Blood	16	PAPD5/TENT4B	-5.1	3.8e-07	YES
YFS.Blood	16	BRD7	-6.4	2.1e-10	YES
YFS.Blood	16	ZDHHC1	5.3	1.2e-07	YES
YFS.Blood	16	ATP6V0D1	-5.5	4.6e-08	YES
YFS.Blood	16	DUS2L	5	5.2e-07	YES
GTEx.Thyroid	17	NPEPPS	7.2	7.8e-13	YES
GTEx.Thyroid	17	CTD-2026D20.2	-5.1	3.1e-07	YES
GTEx.Whole_Blood	17	HSPB9	-6.8	1.4e-11	YES
GTEx.Whole_Blood	17	MRPL10	-5.1	3.5e-07	YES
GTEx.Whole_Blood	17	GALK1	-5	6e-07	YES
GTEx.Whole_Blood	17	ACAP1	-6.8	7.5e-12	NO
GTEx.Whole_Blood	17	NPEPPS	4.8	1.7e-06	YES
YFS.Blood	17	ACAP1	-5.4	7.7e-08	NO
GTEx.Thyroid	18	LINC01882	5.8	7.4e-09	NO
GTEx.Whole_Blood	18	CD226	-6.5	6.8e-11	NO
GTEx.Whole_Blood	18	DOK6	6.2	6.3e-10	YES
NTR.Blood	18	DOK6	6.5	8.3e-11	YES
GTEx.Thyroid	19	GALK1	5.2	2.2e-07	YES
GTEx.Thyroid	19	IRF3	-7	2.5e-12	NO
GTEx.Thyroid	19	FEM1A	5.1	3.2e-07	YES
GTEx.Thyroid	19	TICAM1	7	2.5e-12	YES
GTEx.Thyroid	19	MPV17L2	-5.1	3.4e-07	YES
GTEx.Thyroid	19	KIAA1683	-5.4	5.4e-08	YES
GTEx.Thyroid	19	PIH1D1	5.1	4.2e-07	YES
GTEx.Whole_Blood	19	TICAM1	7.4	1.2e-13	YES
GTEx.Whole_Blood	19	MPV17L2	-5.5	4.2e-08	YES
GTEx.Whole_Blood	19	TYK2	-4.9	1.1e-06	NO
GTEx.Whole_Blood	19	KIAA1683	-6.1	1.1e-09	YES
GTEx.Whole_Blood	19	ALDH16A1	4.8	2e-06	YES
NTR.Blood	19	IFI30	-4.9	1.1e-06	YES
YFS.Bblood	19	KIAA1683/IQCN	-6.4	1.2e-10	YES
YFS.Blood	19	IRF3	-6.8	1e-11	NO
YFS.Blood	19	NOSIP	-4.8	1.3e-06	YES
GTEx.Thyroid	22	ACO2	-5.6	2.7e-08	YES
GTEx.Thyroid	22	CSDC2	-4.8	2e-06	YES
GTEx.Thyroid	22	PMM1	4.9	1e-06	YES
GTEx.Thyroid	22	NHP2L1	5.6	2e-08	YES
GTEx.Thyroid	22	MEI1	-5.4	6.3e-08	YES
GTEx.Whole_Blood	22	ZMAT5	-5.2	2.1e-07	YES
GTEx.Whole_Blood	22	C1QTNF6	6.2	6.8e-10	NO
GTEx.Whole_Blood	22	TEF	-6	2.2e-09	YES
GTEx.Whole_Blood	22	CSDC2	-5.2	1.6e-07	YES
GTEx.Whole_Blood	22	PMM1	5.1	2.6e-07	YES
NTR.Blood	22	TEF	-6	1.5e-09	YES
NTR.Blood	22	ASCC2	4.9	1.1e-06	YES
YFS.Blood	22	TEF	-6	2.2e-09	YES
YFS.Blood	22	MEI1	-5.2	2.3e-07	YES
Chr, chromosome; GTEx, Genotype-tissue expression; NTR, Netherlands Twin Register; YFS, Young Finns Study. Highlighted genes are previous reported.

## Sheet: Table S2. Colocalisation
Table S2. The result of colocalisation PP4 > 0.8
SNP WEGHT SET	GENE	CHR	P0	P1	PP4
GTEx.Thyroid	TNFRSF18	1	1206690	1206691	0.966
GTEx.Thyroid	RERE-AS1	1	8424644	8424645	0.999
GTEx.Thyroid	PITHD1	1	23778404	23778405	0.867
GTEx.Thyroid	MTF1	1	37859619	37859620	0.935
GTEx.Thyroid	VAV3-AS1	1	107964442	107964443	0.998
GTEx.Thyroid	VAV3	1	107965143	107965144	0.998
GTEx.Thyroid	LINC02785	1	108040262	108040263	0.998
GTEx.Thyroid	FCRL3	1	157700856	157700857	0.996
GTEx.Thyroid	CAMSAP2	1	200739557	200739558	0.873
GTEx.Thyroid	TGFB2-AS1	1	218345677	218345678	0.987
GTEx.Whole_Blood	RERE-AS1	1	8424644	8424645	0.991
GTEx.Whole_Blood	RERE	1	8817642	8817643	0.998
GTEx.Whole_Blood	ELOA	1	23743154	23743155	0.995
GTEx.Whole_Blood	INPP5B	1	37947056	37947057	1
GTEx.Whole_Blood	IL12RB2	1	67307363	67307364	0.99
GTEx.Whole_Blood	FCRL3	1	157700856	157700857	0.994
GTEx.Whole_Blood	BATF3	1	212699984	212699985	0.845
GTEx.Whole_Blood	TATDN3	1	212791827	212791828	0.98
NTR Blood	ELOA	1	24069855	24089333	0.996
NTR Blood	INPP5B	1	38325435	38412729	0.992
NTR Blood	FCRL3	1	157646272	157670662	0.994
YFS Blood	RERE	1	8412457	8877702	0.999
YFS Blood	ELOA	1	24069645	24088549	0.996
YFS Blood	INPP5B	1	38326369	38412729	0.985
YFS Blood	UBAP2L	1	154192655	154243986	0.882
YFS Blood	FCRL3	1	157644111	157670647	0.994
YFS Blood	CD247	1	167399877	167487847	0.997
GTEx.Thyroid	TPO	2	1374222	1374223	0.983
GTEx.Thyroid	Lnc-TPO-1	2	1552444	1552445	1
GTEx.Thyroid	AC144450.1	2	1620112	1620113	1
GTEx.Thyroid	PPP4R3B-DT	2	55617978	55617979	0.987
GTEx.Thyroid	PNPT1	2	55693909	55693910	0.994
GTEx.Thyroid	LINC01806	2	161244738	161244739	0.999
GTEx.Thyroid	PSMD14-DT	2	161270682	161270683	0.999
GTEx.Whole_Blood	TMEM131	2	97995890	97995891	0.999
GTEx.Whole_Blood	LINC01806	2	161244738	161244739	0.999
GTEx.Whole_Blood	AC005104.3	2	241351714	241351715	0.894
NTR Blood	TANK	2	161993418	162092683	0.999
GTEx.Thyroid	TRANK1	3	36945056	36945057	0.959
GTEx.Thyroid	EPM2AIP1	3	36993167	36993168	0.943
GTEx.Thyroid	UBE2FP1	3	37143957	37143958	0.933
GTEx.Thyroid	LRRFIP2	3	37176531	37176532	0.909
GTEx.Thyroid	GOLGB1	3	121749766	121749767	0.959
GTEx.Whole_Blood	LRRFIP2	3	37176531	37176532	0.914
GTEx.Whole_Blood	CIP2A	3	108589643	108589644	0.969
NTR Blood	LRRFIP2	3	37094116	37217851	0.915
GTEx.Thyroid	NR3C2	4	148444697	148444698	0.99
GTEx.Thyroid	LINC02355	4	149154294	149154295	0.973
GTEx.Thyroid	VEGFC	4	176792726	176792727	0.81
GTEx.Thyroid	PDE8B	5	77210448	77210449	0.942
GTEx.Thyroid	TULP1	6	35512937	35512938	0.923
GTEx.Thyroid	AHI1-DT	6	135497800	135497801	0.909
GTEx.Thyroid	PDE10A	6	165986602	165986603	0.999
GTEx.Thyroid	TCF19	6	31158541	31158542	0.995
GTEx.Thyroid	SLC44A4	6	31879045	31879046	0.979
GTEx.Thyroid	C4A	6	31982023	31982024	0.987
GTEx.Thyroid	CYP21A1P	6	32005688	32005689	0.987
GTEx.Thyroid	HLA-DQA1	6	32628178	32628179	0.968
GTEx.Thyroid	HLA-DQB1-AS1	6	32660354	32660355	0.991
GTEx.Thyroid	HLA-DQB1	6	32668382	32668383	1
GTEx.Thyroid	HLA-DQB2	6	32763533	32763534	1
GTEx.Whole_Blood	SNRPC	6	34757405	34757406	0.995
GTEx.Whole_Blood	ZKSCAN4	6	28252223	28252224	0.969
GTEx.Whole_Blood	FLOT1	6	30742732	30742733	0.823
GTEx.Whole_Blood	C2	6	31897784	31897785	0.845
GTEx.Whole_Blood	C4A	6	31982023	31982024	0.986
GTEx.Whole_Blood	CYP21A1P	6	32005688	32005689	0.986
GTEx.Whole_Blood	C4B	6	32014761	32014762	0.992
GTEx.Whole_Blood	CYP21A2	6	32038264	32038265	0.986
GTEx.Whole_Blood	HLA-DQA1	6	32628178	32628179	1
GTEx.Whole_Blood	HLA-DQB1-AS1	6	32660354	32660355	1
GTEx.Whole_Blood	HLA-DQB1	6	32668382	32668383	1
GTEx.Whole_Blood	HLA-DQB2	6	32763533	32763534	1
NTR Blood	BLTP3A	6	34759793	34850915	0.969
NTR Blood	SESN1	6	109307644	109416093	0.978
NTR Blood	H4C13	6	27840926	27841289	0.961
YFS Blood	BACH2	6	90636248	91006627	0.933
YFS Blood	SESN1	6	109307640	109416022	0.967
YFS Blood	FYN	6	111981535	112194655	0.999
YFS Blood	ZKSCAN4	6	28212401	28227011	0.96
GTEx.Thyroid	GIGYF1	7	100689447	100689448	0.996
GTEx.Whole_Blood	FOXK1	7	4682308	4682309	0.995
GTEx.Whole_Blood	NFE2L3	7	26152239	26152240	0.996
GTEx.Whole_Blood	GIGYF1	7	100689447	100689448	0.994
YFS Blood	NFE2L3	7	26191860	26226745	0.996
GTEx.Thyroid	PRAG1	8	8386497	8386498	0.999
GTEx.Thyroid	LINC02950	8	8461336	8461337	0.998
GTEx.Thyroid	LOC105379224	8	8561390	8561391	0.997
GTEx.Thyroid	RP11-148O21.3	8	11554206	11554207	0.893
GTEx.Thyroid	ENPP7P12	8	12206388	12206389	0.967
GTEx.Thyroid	FAM66A	8	12362018	12362019	0.935
GTEx.Thyroid	RP11-419I17.1	8	12476461	12476462	0.983
GTEx.Thyroid	LINC01301	8	60516794	60516795	0.962
GTEx.Thyroid	RAB2A	8	60516856	60516857	0.977
NTR Blood	MSRA	8	9952675	10286401	0.963
YFS Blood	RAB2A	8	61429416	61536186	0.985
YFS Blood	PHF20L1	8	133787618	133861052	0.892
GTEx.Thyroid	NEK6	9	124257605	124257606	0.955
GTEx.Whole_Blood	PKN3	9	128702522	128702523	0.995
GTEx.Thyroid	NKX2-3	10	99532932	99532933	0.987
NTR Blood	PLEKHA1	10	124146457	124191861	0.845
YFS Blood	ZMIZ1	10	80828792	81076276	0.988
GTEx.Thyroid	IRF7	11	615998	615999	0.929
GTEx.Thyroid	TMEM258	11	61792635	61792636	0.972
GTEx.Thyroid	FADS1	11	61829317	61829318	0.996
GTEx.Thyroid	PPP1R14B	11	64246937	64246938	0.981
GTEx.Thyroid	LOC102723878	11	64329503	64329504	0.975
GTEx.Thyroid	CCDC88B	11	64340222	64340223	0.996
GTEx.Thyroid	PCSK7	11	117232524	117232525	0.953
GTEx.Whole_Blood	TMEM258	11	61792635	61792636	0.97
GTEx.Whole_Blood	FADS1	11	61829317	61829318	0.839
GTEx.Whole_Blood	LOC102723878	11	64329503	64329504	0.994
GTEx.Whole_Blood	CCDC88B	11	64340222	64340223	0.982
NTR Blood	AC104389.32	11	61556410	61560069	0.985
YFS Blood	PPP1R14B	11	64011956	64014413	0.886
GTEx.Thyroid	RAB5B	12	55973912	55973913	0.802
GTEx.Whole_Blood	RPS26	12	56041852	56041853	0.858
NTR Blood	TCHP	12	110338027	110355874	0.887
GTEx.Thyroid	SPATA13	13	23979804	23979805	0.995
GTEx.Thyroid	RAB20	13	110561732	110561733	0.988
GTEx.Whole_Blood	KLF12	13	73995048	73995049	0.982
GTEx.Thyroid	SGF29	16	28581054	28581055	0.962
GTEx.Thyroid	SULT1A2	16	28597108	28597109	0.958
GTEx.Thyroid	CCDC102A	16	57536598	57536599	0.996
GTEx.Thyroid	CMTM3	16	66603873	66603874	0.995
GTEx.Thyroid	KCTD19	16	67326762	67326763	0.989
GTEx.Thyroid	LRRC36	16	67326797	67326798	0.979
GTEx.Thyroid	DUS2	16	67987760	67987761	0.901
GTEx.Whole_Blood	ADCY7	16	50246136	50246137	0.991
GTEx.Whole_Blood	BRD7	16	50368933	50368934	0.977
GTEx.Whole_Blood	CCDC102A	16	57536598	57536599	0.995
GTEx.Whole_Blood	ZDHHC1	16	67416473	67416474	0.978
GTEx.Whole_Blood	ATP6V0D1	16	67481236	67481237	0.989
NTR Blood	ADCY7	16	50300461	50352046	0.989
YFS Blood	TENT4B	16	50186829	50269221	0.981
YFS Blood	BRD7	16	50347398	50402845	0.976
YFS Blood	ZDHHC1	16	67428322	67450736	0.985
YFS Blood	ATP6V0D1	16	67471917	67515140	0.984
GTEx.Thyroid	NPEPPS	17	47522941	47522942	0.943
GTEx.Whole_Blood	ACAP1	17	7336528	7336529	1
GTEx.Whole_Blood	HSPB9	17	42121430	42121431	0.818
GTEx.Whole_Blood	NPEPPS	17	47522941	47522942	0.883
GTEx.Whole_Blood	GALK1	17	75765710	75765711	0.984
YFS Blood	ACAP1	17	7239848	7254797	1
GTEx.Whole_Blood	DOK6	18	69401054	69401055	0.994
GTEx.Whole_Blood	CD226	18	69961802	69961803	0.96
NTR Blood	DOK6	18	67068283	67516323	0.993
GTEx.Thyroid	TICAM1	19	4831703	4831704	1
GTEx.Thyroid	IRF3	19	49665140	49665141	0.985
GTEx.Whole_Blood	TICAM1	19	4831703	4831704	0.968
GTEx.Whole_Blood	TYK2	19	10380675	10380676	0.998
GTEx.Whole_Blood	IQCN	19	18274508	18274509	0.999
YFS Blood	IQCN	19	18367906	18385319	0.999
YFS Blood	IRF3	19	50162826	50169132	0.983
GTEx.Thyroid	ACO2	22	41469124	41469125	0.877
GTEx.Thyroid	MEI1	22	41699498	41699499	0.841
GTEx.Whole_Blood	TEF	22	41367332	41367333	0.989
NTR Blood	TEF	22	41777932	41795330	0.977
YFS Blood	TEF	22	41763337	41795330	0.989
Chr, chromosome; P0, Gene start; P1, Gene end; GTEx, Genotype-Tissue expression; NTR = Netherlands Twin Register; PP4, both GWAS and TWAS associations, from a shared causal SNP; YFS = Young Finns Study. Highlighted genes are PP4 = 1.000, explaining all signal.

## Sheet: Table S3. Conditional Analysis
Table S3-1. Conditional Analysis Findings: Jointly Significant Features per Locus									Table S3-2. Conditional Analysis Findings: Marginally Significant Features per Locus
SNP Weght set	Chr	ID	TWAS.Z	TWAS.P	JOINT.Z	JOINT.P			SNP Weght set	Chr	ID	TWAS.Z	TWAS.P	COND.Z	COND.P
GTEx.Thyroid	1	PUSL1	5.5	4e-08	5.5	4e-08			GTEx.Thyroid	1	TNFRSF18	4.8	1.9e-06	1.92	0.055
GTEx.Thyroid	1	MMEL1	5.2	1.8e-07	5.2	1.8e-07			GTEx.Thyroid	1	TTC34	-4.9	9e-07	0.2	0.84
GTEx.Thyroid	1	RERE-AS1	-6.9	7e-12	-6.9	6.9e-12			GTEx.Thyroid	1	CAPZB	4.9	1.2e-06	1.67	0.095
GTEx.Thyroid	1	NBL1	4.9	9.2e-07	4.9	9.1e-07			GTEx.Thyroid	1	PITHD1	-4.8	2e-06	-1.56	0.12
GTEx.Thyroid	1	VAV3	15.5	4.2e-54	15.5	3.5e-54			GTEx.Thyroid	1	MTF1	-5.1	3.1e-07	0.99	0.32
GTEx.Thyroid	1	RSBN1	-13.8	1.3e-43	-13.7	8.1e-43			GTEx.Thyroid	1	INPP5B	5.2	1.9e-07	-0.3	0.77
GTEx.Thyroid	1	FCRL3	5.3	1e-07	5.3	9.8e-08			GTEx.Thyroid	1	SF3A3	4.9	8.8e-07	1.03	0.3
GTEx.Thyroid	1	CAMSAP2	5.2	1.7e-07	5.2	1.7e-07			GTEx.Thyroid	1	FHL3	5	5.5e-07	1.04	0.3
GTEx.Thyroid	1	TGFB2	-5.6	2.6e-08	-5.6	2.7e-08			GTEx.Thyroid	1	VAV3-AS1	11.2	4.4e-29	-1.15	0.25
GTEx.Thyroid	2	TPO	9.2	3e-20	9.2	3e-20			GTEx.Thyroid	1	LINC02785	13	1.5e-38	1.51	0.13
GTEx.Thyroid	2	PNPT1	-5.6	1.6e-08	-5.6	1.6e-08			GTEx.Thyroid	1	RPS2P14	5.6	2.7e-08	-13.43	4.3e-41
GTEx.Thyroid	2	MFSD6	6.5	8.6e-11	6.5	8.6e-11			GTEx.Thyroid	1	PHTF1	-12.1	9.5e-34	0.23	0.82
GTEx.Thyroid	3	SYN2	5.7	9.5e-09	5.7	9.5e-09			GTEx.Thyroid	1	TGFB2-AS1	-5	6.1e-07	-1.78	0.074
GTEx.Thyroid	3	LRRFIP2	-5.1	3e-07	-5.1	3e-07			GTEx.Whole_Blood	1	TTC34	-5.1	2.8e-07	-0.17	0.86
GTEx.Thyroid	3	GOLGB1	5.2	2.1e-07	5.2	2.1e-07			GTEx.Whole_Blood	1	RERE-AS1	-6.6	5.4e-11	-1.15	0.25
GTEx.Thyroid	4	NR3C2	-11.5	2.1e-30	-5	7e-07			GTEx.Whole_Blood	1	RERE	-6.7	1.9e-11	-1.27	0.21
GTEx.Thyroid	4	RP11-563M4.1	-11.2	4.8e-29	-4.3	1.8e-05			GTEx.Whole_Blood	1	SLC66A1	-4.9	1.2e-06	-2.82	0.0049
GTEx.Thyroid	4	VEGFC	4.9	7.5e-07	4.9	7.5e-07			GTEx.Whole_Blood	1	ELOA	-5.1	4.1e-07	-0.64	0.52
GTEx.Thyroid	5	PDE8B	6.9	4.7e-12	6.9	4.7e-12			GTEx.Whole_Blood	1	SF3A3	5.5	4.3e-08	2.47	0.013
GTEx.Thyroid	6	TULP1	-6.8	1.3e-11	-6.8	1.3e-11			GTEx.Whole_Blood	1	UTP11	4.8	1.7e-06	0.72	0.47
GTEx.Thyroid	6	CCDC162P	-5.5	4.8e-08	-5.5	4.8e-08			GTEx.Whole_Blood	1	VAV3	13.4	8.8e-41	-0.69	0.49
GTEx.Thyroid	6	LINC00271	-6.5	8e-11	-6.5	8e-11			GTEx.Whole_Blood	1	FCRL3	5.3	1.4e-07	0.69	0.49
GTEx.Thyroid	6	PDE10A	5.8	9.1e-09	5.8	8.9e-09			GTEx.Whole_Blood	1	TATDN3	4.9	9.1e-07	2.37	0.018
GTEx.Thyroid	6	ZNF184	6.9	4.2e-12	6.9	4.2e-12			NTR.Blood	1	RERE	-6	2.5e-09	0.11	0.91
GTEx.Thyroid	6	MUCL3	23.6	1.1e-122	33.1	1.2e-240			NTR.Blood	1	INPP5B	6.1	9.4e-10	-0.6	0.55
GTEx.Thyroid	6	PSORS1C1	-16.9	2.1e-64	-16.3	2e-59			NTR.Blood	1	FHL3	5	7.2e-07	2.54	0.011
GTEx.Thyroid	6	CCHCR1	17.3	2.2e-67	39.4	0			NTR.Blood	1	VAV3	13.2	6.7e-40	0.49	0.63
GTEx.Thyroid	6	XXbac-BPG248L24.10	9.2	4.9e-20	9.2	5e-20			NTR.Blood	1	FCRL3	5.3	1.2e-07	1.3	0.19
GTEx.Thyroid	6	C4A	-22.4	5.4e-111	19.8	3.4e-87			YFS.Blood	1	RERE	-6.8	1.5e-11	0.46	0.64
GTEx.Thyroid	6	HLA-DQB1	-24.5	7.1e-133	-2.2	0.027			YFS.Blood	1	TCEB3/ELOA	-5.1	3.3e-07	-0.59	0.55
GTEx.Thyroid	6	HLA-DQB2	20.3	1.3e-91	-17.3	2.6e-67			YFS.Blood	1	INPP5B	6.2	4.7e-10	-0.78	0.43
GTEx.Thyroid	6	TAP2	5.6	2.3e-08	5.6	2.3e-08			YFS.Blood	1	SF3A3	5.8	8.1e-09	2.25	0.025
GTEx.Thyroid	6	COL11A2	-7	2.7e-12	-4	5.2e-05			YFS.Blood	1	FHL3	5.1	2.8e-07	2.82	0.0049
GTEx.Thyroid	7	GIGYF1	-5.5	3.3e-08	-5.5	3.3e-08			YFS.Blood	1	FCRL3	5	5e-07	0.83	0.41
GTEx.Thyroid	8	PRAG1	8.9	5.4e-19	7.8	6.1e-15			GTEx.Thyroid	2	Lnc-TPO-1	8.3	1e-16	1.148	0.2509
GTEx.Thyroid	8	TDH	5.6	2.3e-08	5.4	6e-08			GTEx.Thyroid	2	AC144450.1	8.4	4.1e-17	1.196	0.2315
GTEx.Thyroid	8	RP11-148O21.4	4.7	2.3e-06	-8.6	1.1e-17			GTEx.Thyroid	2	PPP4R3B-DT	5.6	2.5e-08	0.09	0.9285
GTEx.Thyroid	8	ENPP7P12	-6.5	6.8e-11	-4.7	2.6e-06			GTEx.Thyroid	2	BAZ2B-AS1	-5.2	2e-07	-1.642	0.1006
GTEx.Thyroid	8	LINC01301	-6.1	1.2e-09	-6.1	1.2e-09			GTEx.Thyroid	2	MARCHF7	-4.9	7.6e-07	-1.472	0.1412
GTEx.Thyroid	9	GLIS3	-5.3	1.3e-07	-5.3	1.3e-07			GTEx.Thyroid	2	LINC01806	-5.4	5.4e-08	-0.245	0.8062
GTEx.Thyroid	9	NEK6	-5.3	9e-08	-5.3	9e-08			GTEx.Thyroid	2	PSMD14-DT	-6.4	1.4e-10	-1.567	0.1171
GTEx.Thyroid	10	NKX2-3	5.5	4.9e-08	5.5	4.9e-08			GTEx.Thyroid	2	DPP4	-5.3	1.2e-07	-2.784	0.0054
GTEx.Thyroid	11	IRF7	-5.2	1.5e-07	-5.2	1.5e-07			GTEx.Whole_Blood	2	C2orf92	5.1	4.1e-07	2.472	0.0134
GTEx.Thyroid	11	FADS1	5.5	3.8e-08	5.5	3.8e-08			GTEx.Whole_Blood	2	BAZ2B	5.3	1.5e-07	0.485	0.6273
GTEx.Thyroid	11	PCSK7	-4.8	1.4e-06	-4.8	1.4e-06			GTEx.Whole_Blood	2	LINC01806	-5.6	2.1e-08	-0.754	0.451
GTEx.Thyroid	12	SPRYD4	6.3	3.1e-10	6.7	2.9e-11			GTEx.Whole_Blood	2	SEPTIN2	-5	4.8e-07	-1.833	0.0668
GTEx.Thyroid	12	BRAP	-11.3	1.2e-29	-6.5	8.3e-11			NTR.Blood	2	SEPT2/ SEPTIN2	-5.5	3e-08	-2.112	0.0347
GTEx.Thyroid	12	TMEM116	-4.9	7.7e-07	11.8	2.8e-32			YFS.Blood	2	BAZ2B	5	4.9e-07	0.471	0.638
GTEx.Thyroid	13	SPATA13	7.3	2.2e-13	7.3	2.2e-13			YFS.Blood	2	TMEM194B/NEMP2	5.1	3.3e-07	0.312	0.7553
GTEx.Thyroid	13	RAB20	-5	5.1e-07	-5	5.1e-07			YFS.Blood	2	FARP2	4.8	1.3e-06	0.065	0.9481
GTEx.Thyroid	16	SULT1A2	-5.3	1.2e-07	-5.3	1.2e-07			GTEx.Thyroid	3	PPARG	-5.6	2.6e-08	-1.726	0.084
GTEx.Thyroid	16	CCDC102A	-5.3	1e-07	-5.3	1e-07			GTEx.Thyroid	3	LINC02033	-4.7	2.1e-06	-1.451	0.147
GTEx.Thyroid	16	CMTM3	-5	5.5e-07	-5	5.5e-07			GTEx.Thyroid	3	TRANK1	-5	5.8e-07	-0.588	0.556
GTEx.Thyroid	16	EXOC3L1	5.8	8.2e-09	5.8	8.2e-09			GTEx.Thyroid	3	EPM2AIP1	-5	6.5e-07	-0.134	0.893
GTEx.Thyroid	17	NPEPPS	7.2	7.8e-13	7.2	7.8e-13			GTEx.Thyroid	3	UBE2FP1	-5	6e-07	-0.922	0.356
GTEx.Thyroid	18	LINC01882	5.8	7.4e-09	5.8	7.4e-09			GTEx.Thyroid	3	RPS16P4	-4.8	1.6e-06	0.268	0.789
GTEx.Thyroid	19	GALK1	5.2	2.2e-07	5.2	2.2e-07			GTEx.Whole_Blood	3	SYN2	-5	7.1e-07	-1.373	0.17
GTEx.Thyroid	19	IRF3	-7	2.5e-12	-7	2.5e-12			GTEx.Whole_Blood	3	LRRFIP2	4.8	1.5e-06	-1.109	0.267
GTEx.Whole_Blood	1	INPP5B	6.8	1.4e-11	6.8	1.4e-11			GTEx.Whole_Blood	3	RP11-285J16.1	4.8	1.4e-06	-0.055	0.956
GTEx.Whole_Blood	1	IL12RB2	4.8	1.5e-06	4.8	1.5e-06			NTR.Blood	3	LRRFIP2	4.7	2.3e-06	-0.912	0.362
GTEx.Whole_Blood	1	PTPN22	8.5	2.5e-17	-5.6	2.4e-08			GTEx.Thyroid	4	LINC02355	-11	1.4e-29	-1.4	0.15
GTEx.Whole_Blood	1	BATF3	5	5.9e-07	5	5.9e-07			GTEx.Thyroid	5	ZBED3	5.1	3e-07	-0.48	0.63
GTEx.Whole_Blood	2	TMEM131	5.2	2e-07	5.2	2e-07			GTEx.Thyroid	6	SNRPC	-5.7	9.9e-09	3.44	0.00058
GTEx.Whole_Blood	2	AC005104.3	-5.9	3.8e-09	-5.9	3.8e-09			GTEx.Thyroid	6	BLTP3A	5.6	2.5e-08	-1.16	0.24
GTEx.Whole_Blood	3	CIP2A	-5.3	1.1e-07	-5.3	1.1e-07			GTEx.Thyroid	6	TAF11	5.4	8.4e-08	-0.4	0.69
GTEx.Whole_Blood	6	SNRPC	-7	1.9e-12	-7	1.9e-12			GTEx.Thyroid	6	RP3-510O8.4	5.2	2.1e-07	3.55	0.00038
GTEx.Whole_Blood	6	RP1-167A14.2	-11.5	1.2e-30	-9.5	1.3e-21			GTEx.Thyroid	6	RNASET2	-10.5	8e-26	3.42	0.00063
GTEx.Whole_Blood	6	CEP43	8	1.3e-15	6.6	3.8e-11			GTEx.Thyroid	6	CEP43	10.5	1.3e-25	2.03	0.042
GTEx.Whole_Blood	6	CCR6	5.9	4.7e-09	-11	2.5e-28			GTEx.Thyroid	6	BTN3A2	-9.5	1.9e-21	NA	NA
GTEx.Whole_Blood	6	HLA-V	-6.7	2.2e-11	-6.7	2.2e-11			GTEx.Thyroid	6	PRSS16	7.8	6.4e-15	21.61	1.6e-103
GTEx.Whole_Blood	6	LINC00243	15.5	3.7e-54	-25.7	1.1e-145			GTEx.Thyroid	6	OR2B8P	4.7	2.3e-06	NA	NA
GTEx.Whole_Blood	6	NEU1	-18.1	2.2e-73	-40.8	0			GTEx.Thyroid	6	ZSCAN16	7.4	9.6e-14	NA	NA
GTEx.Whole_Blood	6	ZBTB12	-10.1	4.2e-24	-10.1	4.2e-24			GTEx.Thyroid	6	ZKSCAN8P1	-5.3	8.9e-08	NA	NA
GTEx.Whole_Blood	6	DXO	7	3.1e-12	7	3.1e-12			GTEx.Thyroid	6	ZSCAN9	10.5	5.5e-26	NA	NA
GTEx.Whole_Blood	6	C4B	20.4	2e-92	-26.3	3.7e-152			GTEx.Thyroid	6	ZSCAN26	-5.6	2.6e-08	NA	NA
GTEx.Whole_Blood	6	CYP21A2	23.2	1.4e-119	-11.6	4.9e-31			GTEx.Thyroid	6	PGBD1	7.5	4.5e-14	40.56	0
GTEx.Whole_Blood	6	ATF6B	15.2	2e-52	28.2	1.6e-175			GTEx.Thyroid	6	HLA-T	-5.1	2.9e-07	16.14	1.3e-58
GTEx.Whole_Blood	6	HLA-DRB5	-16.7	2.1e-62	-29.5	2.7e-191			GTEx.Thyroid	6	HLA-A	5.8	6e-09	1.55	0.12
GTEx.Whole_Blood	6	HLA-DQB1-AS1	-19.8	4.4e-87	-25	7.6e-138			GTEx.Thyroid	6	HLA Complex Group 4 Pseudogene 3	5.9	3.9e-09	NA	NA
GTEx.Whole_Blood	6	HLA-DPA1	8.2	1.9e-16	4.5	6.8e-06			GTEx.Thyroid	6	RNF39	-6.5	6.2e-11	NA	NA
GTEx.Whole_Blood	7	FOXK1	5.1	3.5e-07	5.1	3.5e-07			GTEx.Thyroid	6	PPP1R18	-17.1	7.9e-66	NA	NA
GTEx.Whole_Blood	7	NFE2L3	5.3	1.1e-07	2.9	0.0035			GTEx.Thyroid	6	FLOT1	12.7	3.9e-37	-30.87	3.2e-209
GTEx.Whole_Blood	8	AF131215.9	-6	2.6e-09	-5.7	1.4e-08			GTEx.Thyroid	6	SFTA2	14.2	5.7e-46	NA	NA
GTEx.Whole_Blood	8	RNVU1-32	4.8	1.8e-06	4.8	1.8e-06			GTEx.Thyroid	6	HCG22	-14	7.8e-45	NA	NA
GTEx.Whole_Blood	9	TRMO	17.3	7.3e-67	4.6	3.9e-06			GTEx.Thyroid	6	PSORS1C2	-12.5	1e-35	NA	NA
GTEx.Whole_Blood	9	PKN3	-4.9	1.1e-06	-4.9	1.1e-06			GTEx.Thyroid	6	TCF19	20.7	4.6e-95	NA	NA
GTEx.Whole_Blood	11	LOC102723878	-6.2	6.9e-10	-6.2	6.9e-10			GTEx.Thyroid	6	PSORS1C3	-15.2	6.2e-52	30.66	2.2e-206
GTEx.Whole_Blood	11	PANX1	5.4	8.1e-08	5.4	8.1e-08			GTEx.Thyroid	6	Lnc-HLA-B-2	13.1	2.3e-39	NA	NA
GTEx.Whole_Blood	12	SUOX	-6.4	1.4e-10	-4.9	1.1e-06			GTEx.Thyroid	6	HLA-C	8.9	4.9e-19	-30.76	8.8e-208
GTEx.Whole_Blood	12	RPS26	6.9	5.3e-12	-3.3	0.00089			GTEx.Thyroid	6	MICA	-5.3	1.2e-07	NA	NA
GTEx.Whole_Blood	12	ALDH2	-9.5	2.5e-21	5.4	7e-08			GTEx.Thyroid	6	HCP5	-17.1	7.9e-66	NA	NA
GTEx.Whole_Blood	12	MAPKAPK5-AS1	-8.2	1.9e-16	-10.4	2.3e-25			GTEx.Thyroid	6	MICB	10.6	4.6e-26	NA	NA
GTEx.Whole_Blood	12	ALDH2	-5.4	6e-08	-5.4	6e-08			GTEx.Thyroid	6	ATP6V1G2	-9	2e-19	NA	NA
GTEx.Whole_Blood	13	KLF12	5.4	5.5e-08	5.4	5.5e-08			GTEx.Thyroid	6	CSNK2B	-5	5.4e-07	NA	NA
GTEx.Whole_Blood	16	BRD7	-6.4	1.5e-10	-6.4	1.5e-10			GTEx.Thyroid	6	GPANK1	-7.9	3.3e-15	NA	NA
GTEx.Whole_Blood	17	ACAP1	-6.8	7.5e-12	-6.8	7.5e-12			GTEx.Thyroid	6	LY6G6F	-12.9	2.5e-38	NA	NA
GTEx.Whole_Blood	17	HSPB9	-6.8	1.4e-11	-6.8	1.4e-11			GTEx.Thyroid	6	MPIG6B	-8.5	1.6e-17	-36.45	6.4e-291
GTEx.Whole_Blood	17	MRPL10	-5.1	3.5e-07	-5.1	3.5e-07			GTEx.Thyroid	6	MSH5	-16.8	2.5e-63	-17.23	1.6e-66
GTEx.Whole_Blood	17	GALK1	-5	6e-07	-5	6e-07			GTEx.Thyroid	6	SLC44A4	12.5	4.8e-36	NA	NA
GTEx.Whole_Blood	18	CD226	-6.5	6.8e-11	-6.5	6.8e-11			GTEx.Thyroid	6	EHMT2	-7.5	4.4e-14	NA	NA
GTEx.Whole_Blood	19	TICAM1	7.4	1.2e-13	7.4	1.2e-13			GTEx.Thyroid	6	ZBTB12	-7.1	9.2e-13	28.36	5.7e-177
GTEx.Whole_Blood	19	TYK2	-4.9	1.1e-06	-4.9	1.1e-06			GTEx.Thyroid	6	NELFE	5.1	3.2e-07	NA	NA
GTEx.Whole_Blood	19	MPV17L2	-5.5	4.2e-08	-3.3	0.00082			GTEx.Thyroid	6	SKIC2	-12.2	3e-34	NA	NA
GTEx.Whole_Blood	22	ZMAT5	-5.2	2.1e-07	-5.2	2.1e-07			GTEx.Thyroid	6	CYP21A1P	-14.2	5.4e-46	NA	NA
GTEx.Whole_Blood	22	C1QTNF6	6.2	6.8e-10	6.2	6.8e-10			GTEx.Thyroid	6	TNXA	-11.1	1.3e-28	NA	NA
NTR.Blood	1	TCEB3	-5.1	3.3e-07	-5.1	3.3e-07			GTEx.Thyroid	6	STK19B	-12	2.1e-33	9.42	4.5e-21
NTR.Blood	2	BAZ2B	5.6	2.8e-08	5.6	2.8e-08			GTEx.Thyroid	6	C4B	-10.7	1.3e-26	NA	NA
NTR.Blood	2	TANK	-6.4	1.4e-10	-6.4	1.4e-10			GTEx.Thyroid	6	CYP21A2	5.5	3e-08	NA	NA
NTR.Blood	6	BACH2	-12.2	5.2e-34	-12.2	5.2e-34			GTEx.Thyroid	6	ATF6B	5.4	5.9e-08	NA	NA
NTR.Blood	6	RNASET2	-12.2	3.1e-34	-1.7	0.086			GTEx.Thyroid	6	RNF5	-13.2	1.5e-39	NA	NA
NTR.Blood	6	FLOT1	21.2	4.7e-100	-11.9	1.3e-32			GTEx.Thyroid	6	NOTCH4	-16.9	5.8e-64	NA	NA
NTR.Blood	6	HLA-DPA1	8	1.1e-15	4.1	4e-05			GTEx.Thyroid	6	HCG23/TSBP1-AS1	9.9	4.6e-23	NA	NA
NTR.Blood	9	C9orf156/TRMO	-17.6	2.7e-69	-5.7	1.1e-08			GTEx.Thyroid	6	HCG23	5.6	2.3e-08	NA	NA
NTR.Blood	10	RTKN2	8.1	4.8e-16	8.1	4.8e-16			GTEx.Thyroid	6	HLA-DRA	-16.1	3e-58	NA	NA
NTR.Blood	10	PLEKHA1	-5.6	1.9e-08	-5.6	1.9e-08			GTEx.Thyroid	6	HLA-DRB9	15.8	4.3e-56	NA	NA
NTR.Blood	12	ALDH2	-10.3	5.5e-25	-3.9	9.1e-05			GTEx.Thyroid	6	HLA-DRB5	-14.4	3e-47	21.05	2.5e-98
NTR.Blood	22	TEF	-6	1.5e-09	-6	1.5e-09			GTEx.Thyroid	6	HLA-DRB6	7	3.4e-12	NA	NA
YFS.Blood	1	PTPN22	8	8.3e-16	9.8	1.5e-22			GTEx.Thyroid	6	HLA-DRB1	-5.5	3.4e-08	NA	NA
YFS.Blood	1	UBAP2L	-4.7	2.3e-06	-4.7	2.3e-06			GTEx.Thyroid	6	HLA-DQA1	-19.2	1.8e-82	NA	NA
YFS.Blood	1	CD247	6.2	5.2e-10	6.2	5.2e-10			GTEx.Thyroid	6	HLA-DQB1-AS1	-20.8	1.1e-95	NA	NA
YFS.Blood	3	CBLB	4.9	7.9e-07	4.9	7.9e-07			GTEx.Thyroid	6	HLA-DQA2	9.7	4e-22	NA	NA
YFS.Blood	6	FYN	6.1	9.1e-10	6.1	9.1e-10			GTEx.Thyroid	6	TAP1	12.5	7.4e-36	NA	NA
YFS.Blood	6	ZKSCAN4	10.1	6.3e-24	29.7	7.4e-194			GTEx.Thyroid	6	PSMB9	13.6	2.8e-42	NA	NA
YFS.Blood	6	HLA-C	-18.1	2.9e-73	15.5	2.5e-54			GTEx.Thyroid	6	HLA-DMB	-13.9	4.1e-44	NA	NA
YFS.Blood	6	HSPA1L	18.1	6.3e-73	41.4	0			GTEx.Thyroid	6	HLA-DMA	13	1.1e-38	NA	NA
YFS.Blood	6	HLA-DQA2	21.7	3.5e-104	-10.9	1.8e-27			GTEx.Thyroid	6	HLA-DOA	-6.3	3.9e-10	NA	NA
YFS.Blood	6	HLA-DPB1	-9.8	1.6e-22	-7.9	2.4e-15			GTEx.Thyroid	6	RPL32P1	6.2	4.5e-10	NA	NA
YFS.Blood	6	B3GALT4	6.5	6.5e-11	6.5	6.6e-11			GTEx.Thyroid	6	HLA-DPB2	-11.3	2.1e-29	NA	NA
YFS.Blood	7	NFE2L3	5.3	9.7e-08	3	0.003			GTEx.Thyroid	6	HSD17B8	5.9	3.4e-09	-10.29	8.2e-25
YFS.Blood	8	PHF20L1	6.2	6.5e-10	6.2	6.5e-10			GTEx.Thyroid	6	CUTA	-7.2	8.1e-13	-0.68	0.5
YFS.Blood	10	ZMIZ1	4.9	8.9e-07	4.9	8.9e-07			GTEx.Whole_Blood	6	LINC02980	8.4	4.4e-17	NA	NA
YFS.Blood	12	TCTN1	-7.3	4.1e-13	-7.3	4.1e-13			GTEx.Whole_Blood	6	BLTP3A	6	2e-09	-0.37	0.71
YFS.Blood	12	SH2B3	15.7	8.6e-56	-4.2	3.1e-05			GTEx.Whole_Blood	6	AHI1	-6	1.5e-09	-2.96	0.0031
YFS.Blood	12	ACAD10	-11.4	5e-30	-13.9	1e-43			GTEx.Whole_Blood	6	RPS6KA2	-8	1.4e-15	-3.49	0.00048
YFS.Blood	19	KIAA1683/IQCN	-6.4	1.2e-10	-4.8	2e-06			GTEx.Whole_Blood	6	RNASET2	-11.7	1.4e-31	2.69	0.0071
Chr, chromosome; GTEx = Genotype-Tissue expression; NTR, Netherlands Twin Register; YFS, Young Finns Study.									GTEx.Whole_Blood	6	Lnc-TRIM38-2	7.3	2.6e-13	2.87	0.004
									GTEx.Whole_Blood	6	BTN3A2	-8.9	4.4e-19	NA	NA
									GTEx.Whole_Blood	6	BTN2A2	5.3	1.2e-07	-16.28	1.3e-59
									GTEx.Whole_Blood	6	H2BC11	-5.1	3.6e-07	-1.05	0.29
									GTEx.Whole_Blood	6	PRSS16	5.1	3.9e-07	NA	NA
									GTEx.Whole_Blood	6	ZKSCAN4	10.5	1.1e-25	NA	NA
									GTEx.Whole_Blood	6	ZKSCAN3	6.9	6.4e-12	NA	NA
									GTEx.Whole_Blood	6	HLA Complex Group 4 Pseudogene 7	5.1	2.7e-07	26.31	1.3e-152
									GTEx.Whole_Blood	6	HLA-T	-5.2	1.8e-07	-15.12	1.1e-51
									GTEx.Whole_Blood	6	HLA-K	-9	3.5e-19	-44.54	0
									GTEx.Whole_Blood	6	HLA-J	-6.4	1.1e-10	NA	NA
									GTEx.Whole_Blood	6	FLOT1	11.5	8.1e-31	NA	NA
									GTEx.Whole_Blood	6	IER3-AS1	6.7	2e-11	NA	NA
									GTEx.Whole_Blood	6	IER3	17.3	3.7e-67	NA	NA
									GTEx.Whole_Blood	6	DDR1	-4.9	9e-07	NA	NA
									GTEx.Whole_Blood	6	GTF2H4	-12	6.2e-33	NA	NA
									GTEx.Whole_Blood	6	VARS2	-5.8	8e-09	NA	NA
									GTEx.Whole_Blood	6	CCHCR1	10	1.4e-23	NA	NA
									GTEx.Whole_Blood	6	TCF19	14.7	4.4e-49	NA	NA
									GTEx.Whole_Blood	6	PSORS1C3	-12.8	1e-37	NA	NA
									GTEx.Whole_Blood	6	POU5F1	-11.8	6.8e-32	NA	NA
									GTEx.Whole_Blood	6	Lnc-HLA-B-2	9.4	6.6e-21	NA	NA
									GTEx.Whole_Blood	6	HCG27	-5.1	3.2e-07	NA	NA
									GTEx.Whole_Blood	6	HLA-C	10.1	4.9e-24	NA	NA
									GTEx.Whole_Blood	6	HLA-B	-8.3	1.4e-16	NA	NA
									GTEx.Whole_Blood	6	MICA	-4.8	1.5e-06	-7.43	1.1e-13
									GTEx.Whole_Blood	6	MICB	11.5	1.3e-30	NA	NA
									GTEx.Whole_Blood	6	DDX39B	-8.1	5.4e-16	NA	NA
									GTEx.Whole_Blood	6	ATP6V1G2	-4.9	7.6e-07	NA	NA
									GTEx.Whole_Blood	6	AIF1	5.4	7e-08	-4.51	6.6e-06
									GTEx.Whole_Blood	6	PRRC2A	5.8	6.1e-09	NA	NA
									GTEx.Whole_Blood	6	BAG6	10.3	5.1e-25	NA	NA
									GTEx.Whole_Blood	6	DDAH2	-11.8	3.3e-32	NA	NA
									GTEx.Whole_Blood	6	VWA7	-9.9	6.3e-23	NA	NA
									GTEx.Whole_Blood	6	HSPA1B	5.2	2.4e-07	NA	NA
									GTEx.Whole_Blood	6	C2	18.1	1.4e-73	NA	NA
									GTEx.Whole_Blood	6	NELFE	8.9	8.3e-19	-30.61	9.8e-206
									GTEx.Whole_Blood	6	SKIC2	-13.1	2.8e-39	NA	NA
									GTEx.Whole_Blood	6	C4A	-20.4	3.3e-92	NA	NA
									GTEx.Whole_Blood	6	CYP21A1P	-10.7	6.6e-27	NA	NA
									GTEx.Whole_Blood	6	STK19B	-5.6	1.6e-08	NA	NA
									GTEx.Whole_Blood	6	EGFL8	7.2	5.1e-13	NA	NA
									GTEx.Whole_Blood	6	AGER	8.8	1e-18	NA	NA
									GTEx.Whole_Blood	6	NOTCH4	6.4	1.4e-10	-21.4	1.4e-101
									GTEx.Whole_Blood	6	HLA-DRB9	12.6	1.2e-36	NA	NA
									GTEx.Whole_Blood	6	HLA-DRB6	5	5e-07	NA	NA
									GTEx.Whole_Blood	6	HLA-DQA1	-22.7	1.3e-113	NA	NA
									GTEx.Whole_Blood	6	HLA-DQB1	-23.1	5.1e-118	NA	NA
									GTEx.Whole_Blood	6	HLA-DQA2	11.9	1.4e-32	NA	NA
									GTEx.Whole_Blood	6	HLA-DQB2	22.7	1.2e-113	NA	NA
									GTEx.Whole_Blood	6	TAP2	-5.5	4.9e-08	NA	NA
									GTEx.Whole_Blood	6	TAP1	7.5	5.3e-14	NA	NA
									GTEx.Whole_Blood	6	PSMB9	11.6	7.4e-31	NA	NA
									GTEx.Whole_Blood	6	HLA-DMB	5.2	1.5e-07	NA	NA
									GTEx.Whole_Blood	6	HLA-DOA	5.3	9.2e-08	NA	NA
									GTEx.Whole_Blood	6	RPL32P1	7	3.6e-12	NA	NA
									GTEx.Whole_Blood	6	HLA-DPB2	-9	2.1e-19	NA	NA
									GTEx.Whole_Blood	6	CUTA	-5.4	5.2e-08	-2.03	0.043
									NTR.Blood	6	UHRF1BP1/ BLTP3A	5.5	4.8e-08	-2.78	0.0055
									NTR.Blood	6	SESN1	5	4.7e-07	2.64	0.0084
									NTR.Blood	6	AHI1	-6	2.2e-09	-2.93	0.0034
									NTR.Blood	6	HIST1H4B/H4C2	5	5.9e-07	-30.45	1.4e-203
									NTR.Blood	6	HIST1H3B/ H3C2	8.5	2e-17	NA	NA
									NTR.Blood	6	HIST1H2BF/H2BC7	7.5	6.2e-14	-25.63	6.9e-145
									NTR.Blood	6	BTN3A2	-9	2.3e-19	NA	NA
									NTR.Blood	6	BTN2A1	-5.4	5.3e-08	NA	NA
									NTR.Blood	6	HIST1H4L/ H4C13	-11	2.6e-28	NA	NA
									NTR.Blood	6	HLA-A	-5.2	2.6e-07	NA	NA
									NTR.Blood	6	ZNRD1/POLR1H	-5.4	5.3e-08	NA	NA
									NTR.Blood	6	IER3	20.2	5.6e-91	-2.48	0.013
									NTR.Blood	6	TCF19	11.7	1.6e-31	NA	NA
									NTR.Blood	6	HLA-B	-8.5	1.9e-17	NA	NA
									NTR.Blood	6	MICB	9.1	1.2e-19	NA	NA
									NTR.Blood	6	BAT1/DDX39B	-12.8	9.5e-38	NA	NA
									NTR.Blood	6	HSPA1B	6.5	1.1e-10	16.83	1.5e-63
									NTR.Blood	6	C6orf48/ SNHG32	-8.8	1.9e-18	NA	NA
									NTR.Blood	6	HLA-DQA1	-23.5	7.7e-122	NA	NA
									NTR.Blood	6	HLA-DRB5	-11.4	3.1e-30	NA	NA
									NTR.Blood	6	HLA-DOB	-4.9	8.4e-07	2.77	0.0056
									NTR.Blood	6	TAP2	-6.9	3.9e-12	NA	NA
									NTR.Blood	6	HLA-DPB1	7.7	1.1e-14	NA	NA
									YFS.Blood	6	SNRPC	-4.9	8.1e-07	3.25	0.0011
									YFS.Blood	6	UHRF1BP1	5.7	1.2e-08	-1.91	0.056
									YFS.Blood	6	BACH2	-9.4	5.6e-21	-2.64	0.0083
									YFS.Blood	6	SESN1	5	7.3e-07	2.48	0.013
									YFS.Blood	6	AHI1	-4.7	2.1e-06	-2.09	0.036
									YFS.Blood	6	RNASET2	-11.8	3.5e-32	7.18	7.1e-13
									YFS.Blood	6	BTN3A2	-7.2	7.2e-13	NA	NA
									YFS.Blood	6	ZSCAN16	7.7	1.8e-14	NA	NA
									YFS.Blood	6	PGBD1	7.4	1e-13	NA	NA
									YFS.Blood	6	ZKSCAN3	7.3	3.7e-13	NA	NA
									YFS.Blood	6	FLOT1	19.6	3e-85	-101.58	0
									YFS.Blood	6	IER3	20.3	3.3e-91	NA	NA
									YFS.Blood	6	GTF2H4	-7.8	4.4e-15	29.73	3.3e-194
									YFS.Blood	6	TCF19	14.6	2.7e-48	NA	NA
									YFS.Blood	6	HLA-B	6.1	1.3e-09	-66.37	0
									YFS.Blood	6	HCP5	-5.1	3.7e-07	NA	NA
									YFS.Blood	6	MICB	5.3	1.2e-07	1.05	0.29
									YFS.Blood	6	ATP6V1G2	5.2	2.2e-07	NA	NA
									YFS.Blood	6	TNF	-11.9	8.6e-33	NA	NA
									YFS.Blood	6	CSNK2B	-7.3	2.1e-13	NA	NA
									YFS.Blood	6	EHMT2	-7.9	3.7e-15	-27.55	4.6e-167
									YFS.Blood	6	SKIV2L	-11	4.4e-28	NA	NA
									YFS.Blood	6	STK19	-9.9	3.7e-23	NA	NA
									YFS.Blood	6	HLA-DRB5	-13.5	1.2e-41	NA	NA
									YFS.Blood	6	HLA-DRB1	-17.2	3.3e-66	NA	NA
									YFS.Blood	6	HLA-DQA1	-7.7	2e-14	-75.24	0
									YFS.Blood	6	HLA-DQB1	20.7	2.6e-95	NA	NA
									YFS.Blood	6	PSMB9	10.9	1.4e-27	NA	NA
									YFS.Blood	6	HSD17B8	5.3	1.4e-07	NA	NA
									YFS.Blood	6	CUTA	-6.7	2.4e-11	-0.99	0.32
									GTEx.Whole_Blood	7	GIGYF1	-4.8	1.9e-06	0.5	0.62
									GTEx.Thyroid	8	FAM85B	7.7	1.7e-14	0.356	0.7219
									GTEx.Thyroid	8	FAM86B3P	-7.6	2.2e-14	-1.7837	0.0745
									GTEx.Thyroid	8	ALG1L13P	-7.7	1.7e-14	-0.5034	0.6147
									GTEx.Thyroid	8	LINC02950	8.4	4.2e-17	1.1034	0.2699
									GTEx.Thyroid	8	Lnc-CLDN23-1	8.7	3.1e-18	3.034	0.0024
									GTEx.Thyroid	8	RPL10P19	-5.4	5.2e-08	-0.4309	0.6665
									GTEx.Thyroid	8	ERI1	4.8	1.9e-06	1.0489	0.2942
									GTEx.Thyroid	8	PPP1R3B	5.7	1.1e-08	0.2655	0.7906
									GTEx.Thyroid	8	PPP1R3B-DT	6.1	1.1e-09	-0.6053	0.545
									GTEx.Thyroid	8	Lnc-PPP1R3B-11	-5.5	4.5e-08	-2.6954	0.007
									GTEx.Thyroid	8	Lnc-MSRA-1	-5.1	3.8e-07	-1.4734	0.1406
									GTEx.Thyroid	8	Lnc-PINX1-84	-5.8	5e-09	-1.1388	0.2548
									GTEx.Thyroid	8	Lnc-PINX1-84	-5.6	1.8e-08	-1.4153	0.157
									GTEx.Thyroid	8	SLC35G5	5.3	1.1e-07	0.521	0.6024
									GTEx.Thyroid	8	RP11-148O21.6	5.3	9.9e-08	2.1712	0.0299
									GTEx.Thyroid	8	RP11-148O21.3	5.2	2.3e-07	2.3752	0.0175
									GTEx.Thyroid	8	CTSB	5	7.3e-07	1.76	0.0784
									GTEx.Thyroid	8	FAM66A	-4.9	8.1e-07	-0.8958	0.3703
									GTEx.Thyroid	8	RP11-419I17.1	-5.9	4.4e-09	0.0021	0.9983
									GTEx.Thyroid	8	RAB2A	6	1.9e-09	0.7103	0.4775
									GTEx.Thyroid	8	SLA	5	4.9e-07	2.0487	0.0405
									GTEx.Thyroid	8	CCN4	4.9	7.4e-07	2.5759	0.01
									GTEx.Whole_Blood	8	ALG1L13P	-7.4	1.4e-13	0.0456	0.9636
									GTEx.Whole_Blood	8	MFHAS1	-4.7	2.3e-06	-1.4298	0.1528
									GTEx.Whole_Blood	8	RPL10P19	-4.8	1.7e-06	-0.4627	0.6436
									GTEx.Whole_Blood	8	AF131215.2	-5.7	9.3e-09	-1.822	0.0685
									GTEx.Whole_Blood	8	RAB2A	4.9	9.2e-07	1.0551	0.2914
									NTR.Blood	8	MFHAS1	-6.9	4.2e-12	0.4245	0.6712
									NTR.Blood	8	MSRA	5.4	5.5e-08	0.5707	0.5682
									NTR.Blood	8	DNAAF11	-4.9	1.1e-06	-1.9434	0.052
									YFS.Blood	8	RAB2A	5.4	5.1e-08	0.3979	0.6907
									GTEx.Thyroid	9	RP11-244N9.4	-9.5	1.3e-21	0.211	0.83
									GTEx.Thyroid	9	PTCSC2	-5.5	4.1e-08	13.002	1.2e-38
									GTEx.Thyroid	9	PSMB7	-4.8	1.8e-06	-0.026	0.98
									GTEx.Whole_Blood	9	ANP32B	-5.1	3.3e-07	1.294	0.2
									YFS.Blood	9	ANP32B	-11	6e-28	1.613	0.11
									YFS.Blood	9	CORO2A	-7.9	2.7e-15	-2.592	0.0095
									GTEx.Thyroid	10	RTKN2	-6.8	8.7e-12	-1.23	0.22
									GTEx.Whole_Blood	10	RTKN2	5.9	2.9e-09	0.14	0.89
									GTEx.Thyroid	11	C11orf10/TMEM258	-5.3	1.3e-07	-1.25	0.21
									GTEx.Thyroid	11	FADS2	-4.8	1.7e-06	-1.36	0.175
									GTEx.Thyroid	11	PPP1R14B	5.7	1.2e-08	-0.35	0.729
									GTEx.Thyroid	11	LOC102723878	-5.6	2.7e-08	0.31	0.755
									GTEx.Thyroid	11	CCDC88B	5.9	4.6e-09	1.09	0.276
									GTEx.Whole_Blood	11	DRD4	4.8	1.8e-06	1.33	0.184
									GTEx.Whole_Blood	11	C11orf10/TMEM258	-5.4	6e-08	-1.51	0.13
									GTEx.Whole_Blood	11	FADS2	-4.9	9.8e-07	-1.47	0.142
									GTEx.Whole_Blood	11	C11orf10/TMEM258	-4.9	8.7e-07	-1.01	0.312
									GTEx.Whole_Blood	11	GPR137	4.9	9.7e-07	1.03	0.304
									GTEx.Whole_Blood	11	CCDC88B	5.7	1.4e-08	-0.3	0.762
									NTR.Blood	11	C11orf10/TMEM258	-5.3	1.3e-07	-0.21	0.833
									YFS.Blood	11	FADS1	-5.4	7.8e-08	-1.84	0.066
									YFS.Blood	11	PPP1R14B	5.8	6.1e-09	1.15	0.251
									YFS.Blood	11	CCDC88B	5.2	1.7e-07	-0.16	0.87
									GTEx.Thyroid	12	RAB5B	6.6	4.7e-11	-1.14	0.26
									GTEx.Thyroid	12	SUOX	-6.7	1.5e-11	-0.14	0.88
									GTEx.Thyroid	12	ALDH2	8.3	1.1e-16	2.68	0.0073
									GTEx.Thyroid	12	ADAM1B	-5.4	5.2e-08	6.15	7.9e-10
									GTEx.Thyroid	12	NAA25	-8.3	9.2e-17	NA	NA
									GTEx.Whole_Blood	12	MAPKAPK5	5.8	6.3e-09	-6.23	4.8e-10
									GTEx.Whole_Blood	12	ADAM1B	-8.2	1.6e-16	NA	NA
									GTEx.Whole_Blood	12	TMEM116	-5.4	5.1e-08	NA	NA
									GTEx.Whole_Blood	12	NAA25	-5.1	2.8e-07	NA	NA
									NTR.Blood	12	TCHP	-5.8	7.1e-09	-2.74	0.0062
									NTR.Blood	12	TMEM116	-5.5	4.1e-08	NA	NA
									YFS.Blood	12	SUOX	-6.8	1.2e-11	0.42	0.68
									YFS.Blood	12	ATXN2	-5.5	4.4e-08	NA	NA
									YFS.Blood	12	ALDH2	-5.8	7e-09	NA	NA
									YFS.Blood	12	MAPKAPK5	-5.2	2.3e-07	NA	NA
									YFS.Blood	12	TRAFD1	10.5	1.2e-25	NA	NA
									GTEx.Thyroid	16	SGF29	-5.1	2.8e-07	-1.289	0.1974
									GTEx.Thyroid	16	ADCY7	-5.8	5.2e-09	-2.757	0.0058
									GTEx.Thyroid	16	KCTD19	5.6	2e-08	-0.21	0.8341
									GTEx.Thyroid	16	LRRC36	5.6	2.8e-08	-0.098	0.922
									GTEx.Thyroid	16	PARD6A	-4.8	1.4e-06	-0.86	0.3898
									GTEx.Thyroid	16	DUS2	5	6.7e-07	0.334	0.7385
									GTEx.Thyroid	16	RP11-96D1.5	-5.2	2.1e-07	-1.301	0.1932
									GTEx.Whole_Blood	16	CCDC101	-4.8	2e-06	-1.688	0.0915
									GTEx.Whole_Blood	16	ADCY7	-6.1	9.3e-10	-0.216	0.8292
									GTEx.Whole_Blood	16	CCDC102A	-5.2	2.1e-07	-2.104	0.0353
									GTEx.Whole_Blood	16	ZDHHC1	5.5	4e-08	0.741	0.4588
									GTEx.Whole_Blood	16	ATP6V0D1	-4.8	1.9e-06	0.528	0.5977
									GTEx.Whole_Blood	16	C16orf86	-4.8	1.3e-06	0.037	0.9708
									GTEx.Whole_Blood	16	EDC4	4.9	7.9e-07	0.295	0.7683
									GTEx.Whole_Blood	16	DUS2	4.8	1.4e-06	1.225	0.2204
									NTR.Blood	16	ADCY7	-5.8	6.9e-09	1.034	0.3012
									YFS.Blood	16	PAPD5/TENT4B	-5.1	3.8e-07	0.265	0.7909
									YFS.Blood	16	BRD7	-6.4	2.1e-10	-0.72	0.4713
									YFS.Blood	16	ZDHHC1	5.3	1.2e-07	0.554	0.5795
									YFS.Blood	16	ATP6V0D1	-5.5	4.6e-08	-0.401	0.6886
									YFS.Blood	16	DUS2L	5	5.2e-07	1.65	0.0989
									GTEx.Thyroid	17	CTD-2026D20.2	-5.1	3.1e-07	-0.73	0.46
									GTEx.Whole_Blood	17	NPEPPS	4.8	1.7e-06	-1.55	0.12
									YFS.Blood	17	ACAP1	-5.4	7.7e-08	0.71	0.48
									GTEx.Whole_Blood	18	DOK6	6.2	6.3e-10	1.84	0.066
									NTR.Blood	18	DOK6	6.5	8.3e-11	0.91	0.364
									GTEx.Thyroid	19	FEM1A	5.1	3.2e-07	-1.09	0.2765
									GTEx.Thyroid	19	TICAM1	7	2.5e-12	1.31	0.1895
									GTEx.Thyroid	19	MPV17L2	-5.1	3.4e-07	0.69	0.4916
									GTEx.Thyroid	19	KIAA1683	-5.4	5.4e-08	2.89	0.0038
									GTEx.Thyroid	19	PIH1D1	5.1	4.2e-07	0.12	0.9031
									GTEx.Whole_Blood	19	KIAA1683	-6.1	1.1e-09	1.03	0.3008
									GTEx.Whole_Blood	19	ALDH16A1	4.8	2e-06	-2.19	0.0282
									NTR.Blood	19	IFI30	-4.9	1.1e-06	1.65	0.0988
									YFS.Blood	19	NOSIP	-4.8	1.3e-06	-0.79	0.4269
									YFS.Blood	19	IRF3	-6.8	1e-11	-1.58	0.1131
									GTEx.Thyroid	22	ACO2	-5.6	2.7e-08	-0.00044	1
									GTEx.Thyroid	22	CSDC2	-4.8	2e-06	-1.9138	0.056
									GTEx.Thyroid	22	PMM1	4.9	1e-06	-0.26517	0.791
									GTEx.Thyroid	22	NHP2L1	5.6	2e-08	1.66496	0.096
									GTEx.Thyroid	22	MEI1	-5.4	6.3e-08	0.18574	0.853
									GTEx.Whole_Blood	22	TEF	-6	2.2e-09	-1.07134	0.284
									GTEx.Whole_Blood	22	CSDC2	-5.2	1.6e-07	0.42945	0.668
									GTEx.Whole_Blood	22	PMM1	5.1	2.6e-07	1.2542	0.21
									NTR.Blood	22	ASCC2	4.9	1.1e-06	2.32553	0.02
									YFS.Blood	22	TEF	-6	2.2e-09	-1.10047	0.271
									YFS.Blood	22	MEI1	-5.2	2.3e-07	0.62548	0.532
									Chr, chromosome; GTEx = Genotype-Tissue expression; NTR, Netherlands Twin Register; YFS, Young Finns Study.

## Sheet: Table S4. Variance
Table S4. The result of variance in the GWAS associations
CHR	P0	P1	N.HIT.GENES	N.JOINT.GENES	BEST.TWAS.P	BEST.SNP.P	VAR.EXP
1	156647931	158668589	2	1	9.98e-08	1.5e-18	-0.0242
1	66776954	68765106	1	1	1.48e-06	9.97e-12	0.274
1	752566	3711689	4	2	4.02e-08	2e-08	0.37
1	211875461	213963373	2	1	5.91e-07	3.2e-15	0.486
1	113244433	115400872	5	5	1.31e-43	2.3e-27	0.575
1	18643247	20965442	3	1	9.18e-07	4.52e-39	0.603
1	153197440	155241361	1	1	2.26e-06	3.89e-31	0.62
1	199715370	201700054	1	1	1.67e-07	5.09e-07	0.69
1	166403074	168482208	1	1	5.2e-10	2.1e-11	0.747
1	217522466	219507673	2	1	2.63e-08	2.1e-23	0.854
1	23080351	25099438	3	1	3.31e-07	1.5e-08	0.934
1	37327225	39466626	8	1	1.38e-11	7.2e-15	0.999
1	7419591	9868806	3	1	6.99e-12	4.8e-07	1
1	107118046	109578450	4	1	4.17e-54	1.61e-41	1
2	159177292	163928884	8	2	1.4e-10	7.19e-05	0.0687
2	190281920	192397191	2	1	8.65e-11	4e-09	0.116
2	241268106	243048760	4	1	3.79e-09	2.22e-160	0.833
2	97351840	99602832	2	1	2e-07	4.9e-13	0.872
2	374086	2619629	3	1	2.99e-20	1.2e-08	0.948
2	54847934	56915493	2	1	1.61e-08	1.01e-109	1
3	104379347	106580208	1	1	7.89e-07	3.91e-08	-0.146
3	120473570	122463126	1	1	2.1e-07	2e-08	0.0494
3	107311476	109300320	1	1	1.1e-07	2.91e-16	0.411
3	11049133	13325922	2	1	9.52e-09	1.1e-08	0.706
3	35872376	38234729	8	1	2.96e-07	4.49e-09	0.969
4	176716522	178713104	1	1	7.48e-07	2.81e-37	0.956
4	148378684	151071888	3	2	2.1e-30	1.1e-18	1
5	75377551	77504445	2	1	4.66e-12	8.88e-07	0.89
6	89643401	92004303	1	1	5.2e-34	9.9e-12	0.505
6	165401154	168340050	7	5	3.13e-34	5.6e-11	0.692
6	108314167	110474491	2	1	4.75e-08	2.2e-06	0.753
6	110989662	113184766	1	1	9.13e-10	2.5e-10	0.857
6	134608779	136817488	3	1	8.01e-11	2.2e-07	0.902
6	24997462	36703095	154	37	7.14e-133	4.29e-10	NaN
7	99294472	101287933	1	1	3.3e-08	3.8e-08	0.777
7	3722433	5719557	1	1	3.54e-07	2.9e-10	0.781
7	25197536	27223563	2	2	9.71e-08	3.41e-08	0.943
8	132590744	135201068	4	1	6.51e-10	3.79e-09	0.586
8	8092025	13330729	26	5	5.38e-19	1.2e-07	1
8	60443509	62525896	3	1	1.23e-09	9.13e-10	1
9	3348816	5346352	1	1	1.33e-07	2.61e-08	0.513
9	99400209	101945827	3	2	2.69e-69	2.91e-12	0.607
10	62969458	65020890	1	1	4.8e-16	9.49e-12	0.0691
10	79834167	81915136	1	1	8.88e-07	7.38e-12	0.696
10	123151322	125190029	1	1	1.9e-08	3.8e-08	0.791
11	92863298	94858419	1	1	8.14e-08	3.31e-07	0.562
11	116104358	118100176	1	1	1.39e-06	5.7e-08	0.632
11	198510	1629676	2	1	1.55e-07	1.6e-20	0.807
11	60577071	62577233	5	1	3.8e-08	7.19e-06	0.925
11	63036386	65121203	6	1	6.89e-10	3.7e-07	1
12	121243753	123279158	1	1	5.97e-08	9.46e-116	0.725
12	109431607	113588131	16	8	8.64e-56	7.32e-10	0.987
12	55370164	57848639	5	3	5.3e-12	6.21e-10	1
13	23556615	25537019	1	1	2.22e-13	3e-06	0.396
13	73575455	75560401	1	1	5.5e-08	3.59e-09	1
13	110215313	112209217	1	1	5.13e-07	1.59e-11	1
16	49201633	51399942	5	1	1.54e-10	4.58e-52	0.988
16	27605099	29595483	2	1	1.25e-07	3.79e-09	0.999
16	65640434	69249320	14	2	8.21e-09	8.31e-30	0.999
16	56573297	58564864	1	1	1.03e-07	2.61e-20	1
17	6247468	8243785	2	1	7.49e-12	1e-09	1
18	11779857	13773757	1	1	7.41e-09	4.6e-09	0.722
18	66068996	68624993	1	1	8.32e-11	5.89e-13	1
19	17292014	19381755	4	2	1.16e-10	3.31e-07	0.659
19	9492141	11480638	1	1	1.06e-06	5.7e-07	0.67
19	3796849	5830302	2	1	1.21e-13	2.1e-07	0.693
19	48959235	51148772	5	2	2.49e-12	5e-14	0.912
22	36596652	38593128	1	1	6.79e-10	3.09e-11	0.194
22	29165766	31223456	2	1	2.08e-07	4.78e-10	0.443
22	40778231	43194273	8	1	1.46e-09	1.42e-196	1
Chr, chromosome; P0, Gene start; P1, Gene end; N, number; Highlighted locus are fully explained by our TWAS results.

## Sheet: Table S5. FOCUS-other tissues
Table S5. Causal posterior probabilities for genes in 90%-credible sets for AITD TWAS signals in other tissues.
Gene ID	tissue	Gene set	twas_z	PIP	region
ASB13	adipose	metsim	4.81	0.998	10:5983762-10:7171183
TUBAL3	skin_not_sun_exposed_suprapubic	gtex	4.9	0.65	10:5983762-10:7171183
CALML5	skin_not_sun_exposed_suprapubic	gtex	8.54	0.535	10:5983762-10:7171183
IFITM2	brain_amygdala	gtex	-5.73	0.948	11:128196-11:1213525
PHRF1	esophagus_mucosa	gtex	5.42	0.57	11:128196-11:1213525
MS4A2	lung	gtex	4.59	0.59	11:58780549-11:62223771
JRKL	heart_atrial_appendage	gtex	9.02	1	11:94242655-11:95725095
RP11-109L13.5	testis	gtex	-5.11	0.551	11:116383348-11:117746741
C12orf42	cells_ebv-transformed_lymphocytes	gtex	-4.53	0.775	12:102965329-12:104848227
OAS1	lung	gtex	-13.9	0.971	12:110336719-12:113263518
TNFSF11	esophagus_mucosa	gtex	-5.89	0.836	13:41069662-13:43100807
RASGRP1	testis	gtex	-8.25	0.879	15:38530777-15:40384132
MTHFSD	colon_transverse	gtex	4.71	0.891	16:85148701-16:86155964
RP11-849F2.8	brain_nucleus_accumbens_basal_ganglia	gtex	6.96	0.994	17:5741412-17:7316709
SS18	artery_aorta	gtex	4.84	0.639	18:22996651-18:24026191
CD226	testis	gtex	-6.34	0.553	18:67175820-18:68621179
ATP9B	brain_frontal_cortex_ba9	gtex	4.67	0.799	18:77149991-18:78016732
ANKRD24	adrenal_gland	gtex	6.81	0.999	19:4348967-19:5810752
TMEM161A	artery_coronary	gtex	-8.16	0.535	19:16374572-19:18409767
NDUFS5	small_intestine_terminal_ileum	gtex	-5.3	0.735	1:37549183-1:38731847
PDE4B	lung	gtex	-5.43	0.973	1:65041861-1:66939404
RP4-535B20.1	skin_not_sun_exposed_suprapubic	gtex	-3.67	0.586	1:65041861-1:66939404
AKNAD1	brain_caudate_basal_ganglia	gtex	-4.85	0.744	1:108409665-1:110303505
AP4B1	brain_putamen_basal_ganglia	gtex	26.4	1	1:113273306-1:114873724
ST7L	brain_hypothalamus	gtex	-6.06	0.914	1:113273306-1:114873724
RAB13	testis	gtex	5.22	0.921	1:153181362-1:154770403
NTRK1	nerve_tibial	gtex	5.88	0.668	1:156336133-1:158027412
CAMSAP2	testis	gtex	-5.24	0.69	1:200137649-1:201589075
RP5-1068E13.7	brain_substantia_nigra	gtex	4.27	0.526	20:17487232-20:18971351
AJ006998.2	testis	gtex	5.16	0.865	21:15951414-21:18052991
NIPSNAP1	vagina	gtex	6.34	0.846	22:29652158-22:31439918
PES1	artery_aorta	gtex	-4.08	0.774	22:29652158-22:31439918
EIF3D	esophagus_gastroesophageal_junction	gtex	11.4	0.53	22:37570269-22:39307894
POLR3H	pancreas	gtex	6.24	0.511	22:40545828-22:42690262
NTSR2	muscle_skeletal	gtex	4.92	0.949	2:12419924-2:14335308
TMEM131	nerve_tibial	gtex	-5.57	0.897	2:95326507-2:98995201
AC009961.3	ovary	gtex	-6.18	0.987	2:159577307-2:161769655
TIMM8AP1	adrenal_gland	gtex	-5.13	0.503	2:161770428-2:163502721
STAT4	cells_ebv-transformed_lymphocytes	gtex	9.81	1	2:189882065-2:191973189
SDPR	muscle_skeletal	gtex	-4.78	0.943	2:189882065-2:191973189
HIBCH	breast_mammary_tissue	gtex	-7.47	0.741	2:191973563-2:195859334
CTLA4	testis	gtex	-12.9	1	2:202819348-2:205799241
CTLA4	lung	gtex	-12	0.997	2:202819348-2:205799241
TIMP4	brain_dorsolateral_prefrontal_cortex	cmc	6.42	0.715	3:11020033-3:13070799
TTC21A	skin_sun_exposed_lower_leg	gtex	4.42	0.651	3:38356116-3:40221235
CBLB	stomach	gtex	4.98	0.562	3:104581842-3:106982636
CD47	brain_cortex	gtex	-5.04	0.589	3:106983112-3:109522395
TIMMDC1	liver	gtex	5.89	0.999	3:118530251-3:120522856
MB21D2	cells_ebv-transformed_lymphocytes	gtex	-4.95	0.8	3:192344126-3:194059643
SLC2A9	esophagus_mucosa	gtex	4.38	0.562	4:10699425-4:12322014
RBPJ	artery_aorta	gtex	-5.12	0.88	4:25609322-4:27343701
LIAS	esophagus_mucosa	gtex	-4.92	0.519	4:40203025-4:42213058
TRPC3	brain_substantia_nigra	gtex	5.24	0.572	4:122658940-4:124286478
SLC25A4	ovary	gtex	5.69	0.712	4:186909090-4:188472981
NADK2	brain_hypothalamus	gtex	-6.43	0.925	5:35049996-5:36433782
EIF3KP1	spleen	gtex	-5.04	0.593	5:101578797-5:103318463
HAVCR1	spleen	gtex	-4.94	0.614	5:155373743-5:156628287
GUSBP2	esophagus_mucosa	gtex	10.3	0.894	6:25684587-6:26789628
OR1F12	spleen	gtex	8.91	1	6:26791421-6:28017250
RP5-874C20.3	breast_mammary_tissue	gtex	-9.76	0.896	6:26791421-6:28017250
ZSCAN23	heart_atrial_appendage	gtex	-4.82	0.87	6:28018353-6:28917091
ZSCAN23	brain_substantia_nigra	gtex	7.51	0.811	6:28018353-6:28917091
HCG4P7	esophagus_gastroesophageal_junction	gtex	12.6	1	6:28917832-6:29737971
HLA-E	adipose_visceral_omentum	gtex	-7.45	0.555	6:28917832-6:29737971
MICA	brain_anterior_cingulate_cortex_ba24	gtex	11	1	6:29737971-6:30798168
LY6G5B	cells_transformed_fibroblasts	gtex	5.5	0.797	6:29737971-6:30798168
MCCD1P1	pituitary	gtex	9.41	0.673	6:29737971-6:30798168
PSORS1C1	brain_anterior_cingulate_cortex_ba24	gtex	-23.6	0.882	6:30798168-6:31570931
HCG22	artery_coronary	gtex	-24.7	0.882	6:30798168-6:31570931
C4A	testis	gtex	-19.9	0.832	6:30798168-6:31570931
TNXA	testis	gtex	-19.5	0.999	6:31571337-6:32682664
HLA-DQB2	pancreas	gtex	24.6	0.999	6:31571337-6:32682664
SKIV2L	spleen	gtex	-13.4	0.523	6:31571337-6:32682664
TAP2	brain_dorsolateral_prefrontal_cortex	cmc	17.3	1	6:32682664-6:33236497
HLA-DPB2	lung	gtex	-15.9	0.988	6:32682664-6:33236497
HLA-DOB	esophagus_mucosa	gtex	-7.29	1	6:33236497-6:35454791
HLA-DRB9	colon_transverse	gtex	-9.4	0.752	6:33236497-6:35454791
MAP3K7	artery_aorta	gtex	7.4	0.966	6:89973052-6:91842836
LINC00271	breast_mammary_tissue	gtex	-7.19	0.964	6:134244243-6:136223987
RNASET2	pancreas	gtex	-13.3	0.991	6:167024733-6:168042835
SFT2D1	adrenal_gland	gtex	5.69	0.743	6:167024733-6:168042835
RP11-981G7.2	heart_atrial_appendage	gtex	-5.78	0.775	8:9154694-8:9640400
RP11-62H7.2	nerve_tibial	gtex	-6.16	0.764	8:9640843-8:10463197
RP11-419I17.1	breast_mammary_tissue	gtex	-7.01	0.561	8:11279221-8:13491594
RAB2A	cells_transformed_fibroblasts	gtex	6.34	0.596	8:59728421-8:62328644
RP11-255B23.4	esophagus_mucosa	gtex	-7.56	0.511	8:126410966-8:128658961
TG	adipose	metsim	6.65	0.776	8:133351144-8:134569774
DMRTA1	artery_tibial	gtex	-5.77	0.839	9:20464018-9:22206559
CDKN2A	adrenal_gland	gtex	-4.77	0.791	9:20464018-9:22206559
FAM220CP	colon_sigmoid	gtex	-11.5	1	9:98922799-9:101592459
FOXE1	testis	gtex	-17.5	0.96	9:98922799-9:101592459
GTEx, Genotype-Tissue expression; NTR = Netherlands Twin Register; YFS = Young Finns Study; PIP, the posterior inclusion probability.

## Sheet: Table S6. leadSNPs
Table S6. The identified lead SNPs for AITD through FUMA.
No	GenomicLocus	unique ID	rsID	CHR	POS	P	nIndSigSNPs	IndSigSNPs
1	1	1:2494330:A:G	rs2234167	1	2494330	2.1e-11	1	rs2234167
2	2	1:8497307:A:T	rs301802	1	8497307	7.4e-12	4	rs301802;rs7554486;rs10399665;rs2636314
3	3	1:19861106:A:G	rs10917477	1	19861106	1.2e-08	1	rs10917477
4	4	1:25351581:A:G	rs4320727	1	25351581	3.3e-10	2	rs4320727;rs404100
5	5	1:38377021:A:G	rs61776678	1	38377021	1.5e-10	2	rs61776678;rs28469609
6	5	1:38651781:G:T	rs61778693	1	38651781	2.1e-08	1	rs61778693
7	6	1:65429319:A:G	rs72922276	1	65429319	4.6e-10	2	rs72922276;rs72922282
8	7	1:108294221:C:G	rs12037244	1	108294221	1.6e-08	7	rs12037244;rs12129687;rs4915071;rs6583042;rs12567695;rs11800053;rs17019855
9	7	1:108321313:A:G	rs4914960	1	108321313	2.7e-11	6	rs4914960;rs17484960;rs7537605;rs6683374;rs2125748;rs4915071
10	7	1:108328647:C:T	rs146407666	1	108328647	2.6e-11	3	rs146407666;rs17020160;rs1412656
11	7	1:108359505:C:T	rs4915076	1	108359505	4.6e-52	15	rs4915076;rs17020160;rs74486046;rs1412656;rs78264169;rs6583042;rs12567695;rs11800053;rs17019855;rs12129687;rs4915071;rs78651845;rs10494077;rs7537605;rs12128738
12	8	1:113860779:A:C	rs12061333	1	113860779	5.6e-19	4	rs12061333;rs4839318;rs72685677;rs72685682
13	8	1:113865524:C:T	rs7525945	1	113865524	2.8e-08	3	rs7525945;rs4839318;rs113902871
14	8	1:113910209:C:T	rs12128454	1	113910209	1.1e-19	6	rs12128454;rs11102658;rs72691846;rs736202;rs550577516;rs72685677
15	8	1:113958875:G:T	rs62645189	1	113958875	2.8e-08	2	rs62645189;rs4839318
16	8	1:113960679:C:G	rs72687922	1	113960679	1.6e-08	2	rs72687922;rs55811970
17	8	1:114144768:A:G	rs188515420	1	114144768	5.5e-27	7	rs188515420;rs72691846;rs150616587;rs147725925;rs139977996;rs550577516;rs72685677
18	8	1:114253433:T:TA	rs370631673	1	114253433	1.1e-20	18	rs370631673;rs34264654;rs12144309;rs3789599;rs371374736;rs2358816;rs2476594;rs11102694;rs10858023;rs1217390;rs4839318;rs113902871;rs66782936;rs11102658;rs528569953;rs1230666;rs1891969;rs56275921
19	8	1:114262281:A:G	rs61817584	1	114262281	4.6e-15	4	rs61817584;rs546277746;rs61817618;rs74434895
20	8	1:114377568:A:G	rs2476601	1	114377568	2.2e-160	19	rs2476601;rs371374736;rs2358816;rs11102694;rs10858023;rs72691846;rs3811019;rs2938319;rs10494164;rs72685677;rs72687906;rs183352775;rs11102658;rs528569953;rs1230666;rs1891969;rs34264654;rs61817618;rs55811970
21	8	1:114412218:A:T	rs147049599	1	114412218	2.9e-16	3	rs147049599;rs72687906;rs183352775
22	8	1:114423653:C:T	rs1217382	1	114423653	5.4e-19	8	rs1217382;rs2476594;rs10858023;rs1891969;rs7511816;rs12138638;rs12144309;rs371374736
23	8	1:114462662:A:G	rs36064592	1	114462662	7.2e-17	5	rs36064592;rs66927113;rs1503836;rs4839349;rs10858023
24	8	1:114541869:C:G	rs112049950	1	114541869	5.4e-17	7	rs112049950;rs10494164;rs139269023;rs55811970;rs72691846;rs3811019;rs2938319
25	8	1:114589211:A:G	rs61819212	1	114589211	2.3e-09	1	rs61819212
26	8	1:114610124:C:T	rs138244061	1	114610124	2e-12	5	rs138244061;rs183352775;rs186758851;rs34382796;rs149943955
27	8	1:114640766:G:T	rs72690067	1	114640766	1.3e-12	5	rs72690067;rs72685677;rs72685697;rs72691846;rs34382796
28	9	1:154238063:C:T	rs11808153	1	154238063	3.9e-08	1	rs11808153
29	10	1:156784982:C:T	rs926103	1	156784982	1e-11	2	rs926103;rs1888864
30	11	1:167426424:A:G	rs1214598	1	167426424	2.5e-10	1	rs1214598
31	12	1:200840467:C:T	rs12756886	1	200840467	3.1e-09	2	rs12756886;rs10920052
32	13	1:236629134:A:C	rs12117927	1	236629134	2e-11	2	rs12117927;rs6673215
33	14	2:1407628:C:T	rs11675342	2	1407628	1.4e-21	4	rs11675342;rs2298876;rs9678281;rs56003829
34	15	2:8461377:C:T	rs71387227	2	8461377	4.2e-09	1	rs71387227
35	16	2:12644736:C:T	rs1534430	2	12644736	3.1e-20	4	rs1534430;rs11681650;rs6719062;rs1534429
36	17	2:55855589:C:CTATT	rs72143203	2	55855589	2.3e-09	1	rs72143203
37	18	2:98373006:C:T	rs5865	2	98373006	2.6e-08	1	rs5865
38	19	2:160552593:C:T	rs11898293	2	160552593	1.3e-10	2	rs11898293;rs3764969
39	20	2:162091836:C:T	rs3754970	2	162091836	8.8e-11	5	rs3754970;rs67041117;rs74724497;rs2389550;rs139349554
40	20	2:162207365:C:CAA	rs199837573	2	162207365	4.4e-10	5	rs199837573;rs67041117;rs74724497;rs74342949;rs139349554
41	20	2:162996223:T:TG	rs34292513	2	162996223	4.8e-09	2	rs34292513;rs2075302
42	20	2:163110536:A:G	rs2111485	2	163110536	3.2e-15	6	rs2111485;rs3747517;rs13023380;rs984971;rs1549020;rs2075302
43	20	2:163124637:C:T	rs35667974	2	163124637	8.8e-13	2	rs35667974;rs142647938
44	21	2:191310587:A:AT	rs138381334	2	191310587	1e-09	5	rs138381334;rs12611871;rs9973507;rs1033249;rs6434390
45	21	2:191566439:A:G	rs1155060	2	191566439	1.1e-12	7	rs1155060;rs9973507;rs1033249;rs10199181;rs3024896;rs6434390;rs12611871
46	21	2:191940451:A:G	rs7601754	2	191940451	3.7e-08	2	rs7601754;rs3024847
47	21	2:191963305:A:G	rs149218447	2	191963305	2.4e-09	2	rs149218447;rs10207044
48	21	2:191964633:G:T	rs7574865	2	191964633	4.5e-39	12	rs7574865;rs6752770;rs4341966;rs35672585;rs10199181;rs16833215;rs3024861;rs3024847;rs13389408;rs10168266;rs137958077;rs10207044
49	21	2:191979359:A:G	rs4073699	2	191979359	4.8e-14	9	rs4073699;rs4341966;rs144167762;rs35672585;rs3024847;rs13389408;rs137958077;rs10207044;rs6752770
50	22	2:202885167:C:T	rs2160316	2	202885167	3.9e-08	1	rs2160316
51	23	2:204573392:C:G	rs35988305	2	204573392	3.6e-10	6	rs35988305;rs72932376;rs12693993;rs58038423;rs2882970;rs11676147
52	23	2:204628795:A:C	rs117701653	2	204628795	1.6e-09	1	rs117701653
53	23	2:204633514:A:T	rs11678714	2	204633514	8.3e-12	7	rs11678714;rs10932022;rs231779;rs34029700;rs11681040;rs11676147;rs12693993
54	23	2:204725944:C:T	rs78847176	2	204725944	2.8e-11	2	rs78847176;rs112165453
55	23	2:204738919:A:G	rs3087243	2	204738919	4.6e-84	6	rs3087243;rs34029700;rs10497873;rs10932022;rs2882970;rs231779
56	23	2:204748650:A:G	rs79570815	2	204748650	5.7e-13	2	rs79570815;rs138585195
57	23	2:204768851:C:T	rs76562827	2	204768851	9.8e-14	3	rs76562827;rs191096057;rs182038774
58	23	2:204771514:C:G	rs6705593	2	204771514	4.9e-12	9	rs6705593;rs12466129;rs13017159;rs11676147;rs10932022;rs2882970;rs231779;rs34029700;rs10497873
59	23	2:204804584:A:T	rs78465484	2	204804584	1.2e-09	2	rs78465484;rs112165453
60	23	2:204805211:C:T	rs77130284	2	204805211	5.4e-22	8	rs77130284;rs12466129;rs12613960;rs13017159;rs74499146;rs13017295;rs231779;rs34029700
61	23	2:205022390:C:T	rs36097707	2	205022390	6.3e-12	8	rs36097707;rs6730424;rs34029700;rs12466129;rs12613960;rs13017159;rs74499146;rs13017295
62	24	2:228670476:C:G	rs1811711	2	228670476	2.2e-08	1	rs1811711
63	25	2:242444173:A:G	rs7596240	2	242444173	3.8e-09	2	rs7596240;rs11674695
64	26	3:5015894:C:T	rs7428218	3	5015894	6.3e-10	2	rs7428218;rs1110261
65	27	3:12302462:C:T	rs9878908	3	12302462	9.9e-12	7	rs9878908;rs145268310;rs307561;rs307560;rs67970305;rs310750;rs62242085
66	28	3:39296881:G:T	rs11706384	3	39296881	2.7e-09	2	rs11706384;rs11711810
67	28	3:39319288:A:G	rs56239258	3	39319288	3.8e-08	1	rs56239258
68	28	3:39320000:C:T	rs11720041	3	39320000	9.7e-11	2	rs11720041;rs11711810
69	29	3:58183636:A:G	rs35677470	3	58183636	8.9e-09	1	rs35677470
70	30	3:105500400:A:C	rs62261536	3	105500400	4.9e-08	1	rs62261536
71	31	3:105948518:A:G	rs1921445	3	105948518	1.1e-18	9	rs1921445;rs34923441;rs59976607;rs13094374;rs4894988;rs6800671;rs7633167;rs58907650;rs12152306
72	32	3:108229990:C:T	rs2603139	3	108229990	2.7e-08	2	rs2603139;rs6789290
73	32	3:108440622:C:T	rs56155046	3	108440622	1.8e-08	1	rs56155046
74	32	3:108542960:A:G	rs111352680	3	108542960	3.9e-10	2	rs111352680;rs6789290
75	33	3:119221064:A:T	rs11714843	3	119221064	2.5e-11	1	rs11714843
76	34	3:121743159:A:C	rs113229608	3	121743159	1.1e-09	2	rs113229608;rs2255017
77	35	3:169489103:A:G	rs185857314	3	169489103	4.2e-08	1	rs185857314
78	36	3:188034241:T:TAAG	rs138958419	3	188034241	5.8e-12	2	rs138958419;rs4686481
79	36	3:188115682:A:C	rs9815073	3	188115682	7.3e-42	8	rs9815073;rs12634152;rs12485444;rs6771680;rs9880787;rs17602709;rs7640386;rs4686481
80	36	3:188133586:C:T	rs116392971	3	188133586	4.7e-09	1	rs116392971
81	37	3:192631798:C:T	rs4687367	3	192631798	2.2e-08	1	rs4687367
82	38	4:10718589:A:G	rs7437047	4	10718589	2.3e-19	6	rs7437047;rs28507526;rs7660626;rs12505848;rs10014551;rs13120565
83	39	4:26090375:A:G	rs7441808	4	26090375	9.8e-15	3	rs7441808;rs4692059;rs10017363
84	40	4:40291916:A:G	rs9683415	4	40291916	3.7e-10	5	rs9683415;rs552173134;rs4444866;rs13136820;rs7668274
85	40	4:40343424:A:G	rs13105969	4	40343424	6.4e-09	3	rs13105969;rs4444866;rs7668274
86	41	4:103449131:A:G	rs113473633	4	103449131	1.5e-09	1	rs113473633
87	41	4:103486373:A:G	rs113529475	4	103486373	2.5e-08	1	rs113529475
88	42	4:123546282:A:G	rs6833591	4	123546282	5.8e-09	1	rs6833591
89	43	4:149634038:A:G	rs6535628	4	149634038	6.4e-30	10	rs6535628;rs17486337;rs9683985;rs7437928;rs55895421;rs72735924;rs7666326;rs568106191;rs13137857;rs201669983
90	44	4:187007874:A:G	rs13137589	4	187007874	1.2e-12	4	rs13137589;rs6552953;rs6552950;rs28524783
91	45	5:1285974:A:C	rs7705526	5	1285974	5e-09	1	rs7705526
92	46	5:35846815:G:T	rs4594881	5	35846815	3.9e-11	2	rs4594881;rs6451229
93	47	5:76543603:C:T	rs10036386	5	76543603	2.9e-12	4	rs10036386;rs1096752;rs16874125;rs9687206
94	48	5:102622453:G:T	rs1991797	5	102622453	4.6e-11	2	rs1991797;rs10043691
95	49	5:110566360:C:T	rs114378220	5	110566360	2.7e-11	1	rs114378220
96	50	5:133423495:C:T	rs244688	5	133423495	1.1e-13	2	rs244688;rs244692
97	51	5:156597807:C:T	rs31212	5	156597807	6e-09	1	rs31212
98	52	6:408079:C:T	rs1050976	6	408079	2.5e-14	10	rs1050976;rs7757906;rs9378807;rs6930468;rs9405666;rs4256472;rs7773690;rs962518;rs2797304;rs1131442
99	53	6:21888181:A:G	rs11757605	6	21888181	2.8e-09	1	rs11757605
100	54	6:25853521:C:T	rs185123354	6	25853521	3.7e-10	5	rs185123354;rs1184498;rs13206443;rs1892252;rs3757132
101	54	6:26010881:G:T	rs9467658	6	26010881	4e-08	2	rs9467658;rs1935234
102	54	6:26314233:C:G	rs1883215	6	26314233	4.7e-28	30	rs1883215;rs9467711;rs9379850;rs58825580;rs9379862;rs9393716;rs2273558;rs34313099;rs71557345;rs13201491;rs9348739;rs553922385;rs911186;rs35589403;rs4452638;rs3800316;rs2393923;rs16897515;rs9366622;rs722086;rs301400;rs13212936;rs1892252;rs3757132;rs1184498;rs13198474;rs1935234;rs13206443;rs34661691;rs67575965
103	54	6:26395916:A:G	rs544188579	6	26395916	1.3e-11	3	rs544188579;rs571793532;rs199776894
104	54	6:26483112:A:C	rs115324450	6	26483112	4.4e-10	5	rs115324450;rs571793532;rs7766328;rs199776894;rs73738455
105	54	6:27835435:A:G	rs200949	6	27835435	1.8e-32	30	rs200949;rs200964;rs1853098;rs17720293;rs1736904;rs6938961;rs853679;rs9468350;rs6905380;rs34953859;rs7775835;rs74221529;rs880638;rs1233578;rs3132379;rs13201491;rs9348739;rs553922385;rs548075667;rs911186;rs35589403;rs4452638;rs3800316;rs2393923;rs16897515;rs2064219;rs113039233;rs9357045;rs4713121;rs542299707
106	54	6:28259351:A:G	rs111311112	6	28259351	6.4e-10	11	rs111311112;rs3215465;rs10807036;rs113004368;rs6924101;rs11966136;rs76035734;rs57846835;rs199776894;rs113450837;rs114109363
107	54	6:28722114:G:T	rs72847141	6	28722114	1.1e-18	15	rs72847141;rs17398081;rs6930903;rs9391651;rs9468487;rs3129171;rs116508100;rs148466862;rs238883;rs9257858;rs55969931;rs1233397;rs66487884;rs213233;rs148390159
108	54	6:29146107:G:T	rs9257572	6	29146107	1.6e-11	14	rs9257572;rs3129171;rs9257802;rs238883;rs3094548;rs1419636;rs6938961;rs9468350;rs6905380;rs74221529;rs880638;rs1233578;rs3132379;rs6930903
109	54	6:29355558:A:T	rs1419637	6	29355558	2.5e-08	5	rs1419637;rs1419636;rs9257858;rs2534791;rs3094548
110	54	6:29484110:A:G	rs2523432	6	29484110	8.4e-39	12	rs2523432;rs34953859;rs7775835;rs74221529;rs1233578;rs3132379;rs3129171;rs9257795;rs9257802;rs3094548;rs1419636;rs1233478
111	54	6:29516180:A:G	rs387659	6	29516180	3.8e-29	9	rs387659;rs2534791;rs362529;rs1119080;rs1003582;rs1233397;rs9257858;rs2523430;rs3130856
112	54	6:29557642:A:C	rs115503606	6	29557642	2.5e-08	1	rs115503606
113	54	6:29597551:A:G	rs73404753	6	29597551	1.6e-15	9	rs73404753;rs113004368;rs6924101;rs11966136;rs76035734;rs57846835;rs73398946;rs17184142;rs73402788
114	54	6:29598869:C:T	rs29242	6	29598869	3.7e-12	11	rs29242;rs28749531;rs17398081;rs9468487;rs116508100;rs148466862;rs9257858;rs55969931;rs3130856;rs362529;rs1233397
115	54	6:29611431:C:T	rs29232	6	29611431	5.3e-16	1	rs29232
116	55	6:33176958:C:T	rs213209	6	33176958	1.6e-27	5	rs213209;rs1705001;rs9277946;rs213197;rs383711
117	55	6:33187688:C:T	rs1704995	6	33187688	6.7e-25	10	rs1704995;rs1705001;rs1704998;rs2269610;rs9277976;rs9277997;rs576432906;rs28361092;rs56002904;rs1704996
118	55	6:33207032:C:CA	rs576090488	6	33207032	6e-09	1	rs576090488
119	55	6:33214857:C:G	rs10456419	6	33214857	2.7e-11	1	rs10456419
120	55	6:33350354:A:C	rs9278035	6	33350354	9.8e-09	1	rs9278035
121	55	6:33465191:C:T	rs192848672	6	33465191	4.2e-08	1	rs192848672
122	55	6:33536670:G:T	rs210132	6	33536670	6.9e-09	4	rs210132;rs576432906;rs28361092;rs56002904
123	55	6:33565966:A:G	rs544196891	6	33565966	1.2e-08	1	rs544196891
124	55	6:33660883:C:T	rs574142759	6	33660883	1.2e-08	2	rs574142759;rs113451798
125	55	6:34793124:A:G	rs9469899	6	34793124	1.1e-12	2	rs9469899;rs9462001
126	56	6:35498063:A:T	rs6935659	6	35498063	2.2e-08	6	rs6935659;rs9366889;rs1984116;rs11758051;rs4711428;rs2894402
127	56	6:35536195:A:C	rs6457834	6	35536195	6e-13	7	rs6457834;rs11758051;rs9394311;rs4711428;rs2894402;rs9366889;rs1984116
128	57	6:43806921:A:C	rs1317840	6	43806921	3.6e-08	1	rs1317840
129	58	6:90990050:A:G	rs654537	6	90990050	6.1e-42	15	rs654537;rs4142967;rs12529935;rs978224;rs1394220;rs7768047;rs12213604;rs12212535;rs207253;rs12212737;rs2501721;rs206916;rs2021978;rs11755527;rs72928038
130	58	6:90999463:A:G	rs755178	6	90999463	6.7e-22	5	rs755178;rs927297;rs72928086;rs72928038;rs4142967
131	58	6:91022755:C:G	rs911409	6	91022755	6.5e-09	8	rs911409;rs927297;rs7768047;rs72928086;rs2501721;rs72928038;rs978224;rs1394220
132	59	6:112098896:C:T	rs7758816	6	112098896	7.9e-10	1	rs7758816
133	60	6:135444009:A:G	rs2026938	6	135444009	1.4e-08	1	rs2026938
134	60	6:136115507:C:T	rs9494389	6	136115507	9.5e-12	5	rs9494389;rs11154825;rs5880259;rs6934889;rs9494326
135	61	6:148514301:G:T	rs6914622	6	148514301	2.2e-18	7	rs6914622;rs1934807;rs35239243;rs6570823;rs12174018;rs9377116;rs1934804
136	61	6:148533113:A:G	rs79708723	6	148533113	2e-08	1	rs79708723
137	62	6:166047034:A:G	rs1079418	6	166047034	3.6e-09	1	rs1079418
138	63	6:167370532:C:G	rs2757041	6	167370532	1.7e-37	17	rs2757041;rs57444856;rs4346838;rs368791729;rs201601284;rs7751133;rs186565115;rs6909475;rs62436797;rs2021033;rs3093006;rs10946197;rs2769340;rs2769343;rs1079145;rs13214856;rs117397654
139	63	6:167426681:A:G	rs9457250	6	167426681	4e-12	5	rs9457250;rs6909475;rs34205129;rs9295378;rs13198107
140	63	6:167530302:C:G	rs6927645	6	167530302	1.7e-08	2	rs6927645;rs13214856
141	64	7:4777161:A:G	rs10262715	7	4777161	2e-08	2	rs10262715;rs3087749
142	65	7:26150486:G:GCT	rs67620654	7	26150486	2.4e-08	1	rs67620654
143	66	7:37409939:T:TGAAAAGG	rs202157095	7	37409939	1.1e-11	3	rs202157095;rs6970810;rs17259544
144	67	7:100312724:A:G	rs534043	7	100312724	4.2e-10	1	rs534043
145	68	8:8308044:A:C	rs2921071	8	8308044	2.5e-21	44	rs2921071;rs34557893;rs2976871;rs2976875;rs2979200;rs2976907;rs28529476;rs11441591;rs34421397;rs4841005;rs1554533;rs505710;rs6985207;rs617813;rs10903311;rs12544992;rs56073940;rs5023278;rs60707155;rs13274028;rs409997;rs399123;rs878504;rs12542733;rs6992247;rs28649568;rs10111263;rs1053036;rs2929451;rs7002693;rs330081;rs13254267;rs17730481;rs60998183;rs2945232;rs60672704;rs7841082;rs2980497;rs6249602…
146	68	8:10280228:A:G	rs7831557	8	10280228	2.8e-11	18	rs7831557;rs34259385;rs12542037;rs2409717;rs7004825;rs10098488;rs11787413;rs2572440;rs11785520;rs7836059;rs13262031;rs2048656;rs11786541;rs7831285;rs11986122;rs6995687;rs17751178;rs35524676
147	68	8:11440019:A:G	rs4841567	8	11440019	1.2e-12	18	rs4841567;rs12541921;rs10903343;rs143387422;rs11994417;rs4841669;rs12542037;rs2409717;rs7004825;rs10098488;rs11787413;rs2572440;rs11785520;rs7836059;rs2409764;rs7812879;rs2467519;rs11250149
148	69	8:61518399:C:T	rs12114596	8	61518399	4.9e-10	2	rs12114596;rs605701
149	70	8:119951900:A:C	rs1032129	8	119951900	7.3e-09	1	rs1032129
150	71	8:128197088:A:G	rs2445610	8	128197088	1.3e-15	1	rs2445610
151	72	8:129012574:C:T	rs10087240	8	129012574	4e-08	1	rs10087240
152	72	8:129157016:A:G	rs2111567	8	129157016	2.4e-10	2	rs2111567;rs7017073
153	73	8:129569371:A:G	rs1561924	8	129569371	9.2e-10	4	rs1561924;rs77156523;rs6980521;rs1516982
154	74	8:133917588:A:G	rs2068128	8	133917588	4.9e-13	4	rs2068128;rs6651261;rs6989647;rs2472544
155	74	8:134214204:C:T	rs7005834	8	134214204	5.1e-12	2	rs7005834;rs111162912
156	75	9:5438435:A:C	rs911760	9	5438435	9.4e-12	4	rs911760;rs7028486;rs10815216;rs571030703
157	76	9:21589041:A:G	rs2123340	9	21589041	5.8e-14	7	rs2123340;rs13301369;rs16938527;rs1983811;rs1122049;rs10811572;rs7046475
158	76	9:21624495:C:T	rs13286015	9	21624495	3.2e-10	6	rs13286015;rs16938527;rs1122049;rs10811572;rs7046475;rs13301369
159	77	9:100330004:A:G	rs10817778	9	100330004	7.9e-19	5	rs10817778;rs10817779;rs11789701;rs7037608;rs10982748
160	77	9:100442806:C:T	rs2808667	9	100442806	1.5e-15	4	rs2808667;rs77667342;rs7028759;rs932998
161	77	9:100492360:A:G	rs16923900	9	100492360	8e-12	11	rs16923900;rs7862400;rs10818023;rs1512261;rs7034310;rs1912995;rs6478395;rs10982748;rs10817779;rs2805791;rs11789701
162	77	9:100517724:C:G	rs12552830	9	100517724	2.4e-15	4	rs12552830;rs6478423;rs75656766;rs145731414
163	77	9:100532016:C:T	rs6478391	9	100532016	3.9e-10	7	rs6478391;rs6478395;rs12352658;rs13289390;rs10760017;rs10817779;rs7034310
164	77	9:100532265:A:G	rs62573972	9	100532265	1.3e-17	10	rs62573972;rs6478395;rs12352658;rs6478413;rs12347191;rs4560904;rs72753522;rs10984601;rs11789701;rs7034310
165	77	9:100546600:C:T	rs925489	9	100546600	8.5e-110	18	rs925489;rs12352658;rs10983826;rs6478413;rs6478423;rs12347191;rs75656766;rs723227;rs141972376;rs10760011;rs7028759;rs10760017;rs10984601;rs7862400;rs1512261;rs7034310;rs1912995;rs6478395
166	77	9:100550482:A:G	rs76293252	9	100550482	6e-14	3	rs76293252;rs6478423;rs75857772
167	77	9:100579219:A:G	rs1443433	9	100579219	7.7e-09	7	rs1443433;rs6478413;rs6478423;rs146178939;rs10760017;rs7853051;rs10983826
168	77	9:100650259:A:T	rs7853349	9	100650259	6e-28	14	rs7853349;rs723227;rs141972376;rs7019196;rs2282192;rs7853051;rs1512261;rs12352658;rs12341858;rs6478413;rs6478423;rs12347191;rs4560904;rs12002967
169	77	9:100790096:C:T	rs7037663	9	100790096	3.8e-16	13	rs7037663;rs7030197;rs1831754;rs1610323;rs6478423;rs4560904;rs141972376;rs7019196;rs10760011;rs10760017;rs10984601;rs10116976;rs932998
170	77	9:100884564:A:C	rs751800	9	100884564	7.5e-11	4	rs751800;rs932998;rs7849424;rs2761063
171	78	9:110602043:A:AC	rs79723498	9	110602043	2.6e-08	1	rs79723498
172	78	9:110637554:G:T	rs58554773	9	110637554	2.1e-08	1	rs58554773
173	79	9:127093553:A:C	rs12552211	9	127093553	2e-09	3	rs12552211;rs11793963;rs34071757
174	80	10:6074634:C:T	rs7920946	10	6074634	2.3e-11	7	rs7920946;rs6602391;rs6602398;rs10905656;rs11256516;rs11256311;rs10905644
175	80	10:6079344:C:T	rs11256442	10	6079344	9.6e-13	11	rs11256442;rs6602398;rs10905656;rs11256516;rs3118469;rs7072793;rs11256311;rs12722592;rs10905644;rs4747846;rs6602391
176	80	10:6104374:G:T	rs56179589	10	6104374	2.1e-17	6	rs56179589;rs41295145;rs11593586;rs142414821;rs117005264;rs8177788
177	80	10:6110875:A:C	rs7090530	10	6110875	2e-26	16	rs7090530;rs10905716;rs10752194;rs7916878;rs4749997;rs1983890;rs11593331;rs11256311;rs3793713;rs6602398;rs12253981;rs11256516;rs10795763;rs3118469;rs7072793;rs11597367
178	80	10:6390192:C:G	rs2387397	10	6390192	5.6e-13	2	rs2387397;rs11258303
179	81	10:63678484:C:T	rs77968426	10	63678484	2.3e-10	2	rs77968426;rs148672683
180	81	10:63768959:A:G	rs56158918	10	63768959	1.1e-08	7	rs56158918;rs7087125;rs12761779;rs10821945;rs10821948;rs2893877;rs3050508
181	81	10:63779871:C:T	rs71508903	10	63779871	2.3e-31	10	rs71508903;rs68156080;rs12761779;rs10821945;rs76027217;rs10821948;rs35550139;rs2893877;rs3050508;rs7087125
182	81	10:63906102:C:G	rs74654624	10	63906102	4.7e-12	3	rs74654624;rs138971559;rs76027217
183	81	10:63943292:G:T	rs12767995	10	63943292	1.5e-08	2	rs12767995;rs10821967
184	81	10:64057202:A:G	rs10761620	10	64057202	7.1e-14	6	rs10761620;rs10821967;rs61850822;rs1432413;rs61850861;rs571188245
185	82	10:89810988:T:TA	rs143627643	10	89810988	1.1e-08	2	rs143627643;rs2673826
186	83	10:101283330:A:C	rs10748781	10	101283330	7.6e-12	2	rs10748781;rs11361434
187	84	10:124139910:C:T	rs3850765	10	124139910	2.9e-10	3	rs3850765;rs4146894;rs2672588
188	85	11:307244:C:T	rs10751648	11	307244	5.9e-09	2	rs10751648;rs10751647
189	86	11:577534:A:G	rs7936397	11	577534	3.4e-08	1	rs7936397
190	87	11:35317712:C:T	rs10742340	11	35317712	1.5e-17	7	rs10742340;rs61880962;rs17379710;rs11607862;rs10488812;rs61882797;rs61882798
191	88	11:60758224:C:CAATG	rs148481877	11	60758224	4.2e-09	1	rs148481877
192	89	11:61581656:A:G	rs174559	11	61581656	7.3e-09	1	rs174559
193	90	11:64110422:A:T	rs11601860	11	64110422	3.8e-09	1	rs11601860
194	91	11:93911856:C:T	rs2282655	11	93911856	3.6e-09	1	rs2282655
195	92	11:95311422:C:T	rs4409785	11	95311422	5.3e-31	4	rs4409785;rs35037461;rs34536806;rs12361559
196	93	11:117070740:A:C	rs2170317	11	117070740	1.4e-08	2	rs2170317;rs12271161
197	94	11:128174781:A:G	rs73018933	11	128174781	1.3e-08	1	rs73018933
198	95	12:9816429:G:T	rs7959272	12	9816429	4.2e-11	12	rs7959272;rs11052384;rs2080211;rs7977940;rs117671496;rs10844622;rs917911;rs2268142;rs12423545;rs10743788;rs1560007;rs35986129
199	95	12:9899624:C:T	rs10844682	12	9899624	3.8e-29	16	rs10844682;rs917911;rs2268142;rs3176774;rs10844790;rs12423545;rs148125883;rs2895990;rs10743788;rs1560007;rs35986129;rs11052384;rs2080211;rs7977940;rs117671496;rs10844622
200	96	12:56470625:C:T	rs11171739	12	56470625	5.9e-13	5	rs11171739;rs2292238;rs4759228;rs773107;rs11611029
201	97	12:68434459:C:T	rs76930710	12	68434459	1.2e-08	1	rs76930710
202	98	12:103755097:A:G	rs12578952	12	103755097	6.4e-10	2	rs12578952;rs12229038
203	98	12:103892941:G:T	rs12582330	12	103892941	7.7e-15	8	rs12582330;rs10861030;rs74816718;rs6539078;rs7972288;rs7307128;rs1343847;rs1320343
204	99	12:111281636:C:T	rs12184466	12	111281636	1.9e-10	7	rs12184466;rs7303049;rs11065755;rs933296;rs11065785;rs11065822;rs1265564
205	99	12:111326655:C:T	rs11065746	12	111326655	4.8e-09	8	rs11065746;rs11065755;rs933296;rs11065785;rs11065822;rs561500595;rs1265564;rs7303049
206	99	12:111716718:A:G	rs7963641	12	111716718	1.3e-16	25	rs7963641;rs6490042;rs2301658;rs3062392;rs7299183;rs6490061;rs7398796;rs4375492;rs648997;rs61944391;rs695872;rs12423041;rs11066085;rs11066091;rs1001484;rs1985097;rs6489979;rs4766551;rs56059217;rs7952972;rs10774616;rs2339716;rs4766453;rs561500595;rs1265564
207	99	12:111877302:A:C	rs111442488	12	111877302	1.2e-14	6	rs111442488;rs648997;rs78589015;rs117965634;rs561190073;rs115647629
208	99	12:111884608:C:T	rs3184504	12	111884608	9.4e-116	29	rs3184504;rs648997;rs61944391;rs142170016;rs695872;rs10744774;rs56750693;rs35450384;rs12423041;rs11066085;rs77215829;rs547587127;rs11066272;rs7398263;rs561190073;rs1966343;rs11065755;rs11065785;rs11065822;rs4766453;rs561500595;rs1265564;rs6490042;rs61507607;rs7299183;rs6490061;rs3809272;rs7398796;rs4375492
209	99	12:112003695:A:T	rs615134	12	112003695	1.4e-12	13	rs615134;rs61944391;rs695872;rs12423041;rs201740907;rs11066272;rs1966343;rs11615234;rs113589536;rs61507607;rs4375492;rs112142794;rs648997
210	99	12:112037450:A:G	rs117532831	12	112037450	2.6e-10	3	rs117532831;rs10744774;rs11066272
211	99	12:112177775:A:T	rs6490291	12	112177775	3.3e-08	2	rs6490291;rs35450384
212	99	12:112378365:A:G	rs2339905	12	112378365	7e-12	18	rs2339905;rs77215829;rs1468252;rs1966343;rs75953948;rs11066353;rs10850062;rs3062392;rs7299183;rs6490061;rs4375492;rs648997;rs61944391;rs695872;rs56750693;rs12423041;rs201740907;rs11066085
213	99	12:112536600:C:T	rs112693912	12	112536600	1e-09	1	rs112693912
214	99	12:112589984:G:T	rs142334371	12	112589984	8.1e-09	2	rs142334371;rs10744774
215	99	12:112896840:A:AG	rs58235019	12	112896840	3e-79	29	rs58235019;rs75953948;rs11615234;rs3858706;rs233701;rs11066353;rs10850062;rs233724;rs233721;rs494273;rs232924;rs2384049;rs2189271;rs976702;rs648997;rs61944391;rs695872;rs10744774;rs56750693;rs35450384;rs12423041;rs11066085;rs117102609;rs77215829;rs547587127;rs11066272;rs7398263;rs561190073;rs1966343
216	99	12:113039440:A:G	rs233717	12	113039440	1e-09	10	rs233717;rs494273;rs2541038;rs232924;rs232927;rs2384049;rs11066085;rs75953948;rs3858706;rs10850062
217	99	12:113115628:C:T	rs232935	12	113115628	2.4e-09	6	rs232935;rs2384049;rs233724;rs233721;rs494273;rs232924
218	99	12:113164767:A:G	rs6489855	12	113164767	1.5e-13	9	rs6489855;rs2189271;rs10774659;rs976702;rs233721;rs2541038;rs232924;rs232927;rs2384049
219	100	13:24786915:G:T	rs17364832	13	24786915	2.1e-23	3	rs17364832;rs7319037;rs4770628
220	101	13:28513538:A:T	rs117808697	13	28513538	1e-09	2	rs117808697;rs75863106
221	101	13:28604007:C:T	rs76428106	13	28604007	2.4e-24	5	rs76428106;rs79490353;rs144937240;rs145096717;rs75863106
222	102	13:43047260:A:G	rs9533118	13	43047260	9.9e-15	3	rs9533118;rs66749983;rs1535790
223	102	13:43077245:A:G	rs116926994	13	43077245	1.6e-09	3	rs116926994;rs34001253;rs138818878
224	103	13:100005113:A:G	rs9300538	13	100005113	2.8e-09	1	rs9300538
225	104	14:68749927:A:G	rs3784099	14	68749927	3.9e-11	2	rs3784099;rs7140939
226	105	14:81405135:A:T	rs2114702	14	81405135	4.9e-08	1	rs2114702
227	106	14:98667928:C:T	rs7141014	14	98667928	1.8e-10	3	rs7141014;rs1257906;rs111920425
228	106	14:98690394:A:T	rs1257920	14	98690394	5.2e-11	4	rs1257920;rs111920425;rs1257906;rs1903489
229	107	14:106188309:C:T	rs11624581	14	106188309	2.4e-08	1	rs11624581
230	108	15:38850330:C:T	rs7173565	15	38850330	9.4e-18	6	rs7173565;rs28693900;rs201288484;rs377093688;rs11073332;rs58711961
231	109	16:50254265:C:T	rs373303890	16	50254265	5e-10	1	rs373303890
232	109	16:50335074:A:C	rs78534766	16	50335074	9.7e-15	2	rs78534766;rs182787262
233	109	16:50355996:A:G	rs7184802	16	50355996	7.3e-10	2	rs7184802;rs12325247
234	109	16:50511169:A:G	rs142563613	16	50511169	5.3e-12	4	rs142563613;rs139397276;rs149020882;rs182787262
235	110	16:67375113:A:C	rs150013688	16	67375113	2e-09	2	rs150013688;rs11867039
236	111	16:86002467:G:T	rs9929885	16	86002467	3.5e-08	1	rs9929885
237	112	17:7240391:C:T	rs61759532	17	7240391	1.3e-15	3	rs61759532;rs12940336;rs2292067
238	113	17:8841140:G:T	rs7218886	17	8841140	4.4e-10	2	rs7218886;rs1088898
239	114	17:40289412:C:T	rs12325861	17	40289412	1.6e-12	4	rs12325861;rs75140957;rs17884478;rs35370188
240	114	17:40499198:A:G	rs35950888	17	40499198	8.7e-09	2	rs35950888;rs17884478
241	115	17:45811354:C:G	rs41444548	17	45811354	1.2e-10	2	rs41444548;rs79553110
242	115	17:45820707:C:G	rs11657388	17	45820707	2.7e-15	8	rs11657388;rs59216876;rs55745341;rs73316435;rs12942340;rs5918;rs543135444;rs1808192
243	116	18:12782849:C:G	rs6505765	18	12782849	1.9e-11	2	rs6505765;rs7237497
244	117	18:23598160:A:T	rs607404	18	23598160	1e-09	1	rs607404
245	118	18:67519204:A:C	rs1790963	18	67519204	1.6e-11	2	rs1790963;rs7241191
246	119	18:77184667:A:G	rs59725651	18	77184667	1.3e-08	2	rs59725651;rs8093850
247	120	19:4837557:A:C	rs10424978	19	4837557	1.1e-18	4	rs10424978;rs59129932;rs1183674;rs7252263
248	121	19:10463118:C:G	rs34536443	19	10463118	8.3e-13	2	rs34536443;rs11085727
249	122	19:18289634:C:T	rs200378	19	18289634	4.7e-09	3	rs200378;rs55990904;rs12981406
250	122	19:18398030:A:C	rs12973608	19	18398030	5.1e-17	5	rs12973608;rs143105157;rs55990904;rs12981406;rs4254438
251	123	19:50196992:A:G	rs12980063	19	50196992	7.3e-12	5	rs12980063;rs28567593;rs113222846;rs7508601;rs7251
252	124	20:17859706:A:G	rs2745803	20	17859706	1.6e-12	1	rs2745803
253	125	21:16798586:A:T	rs2823272	21	16798586	5.7e-11	2	rs2823272;rs35910543
254	126	22:30577771:A:G	rs714027	22	30577771	7.2e-15	4	rs714027;rs62226440;rs73162770;rs5763797
255	127	22:37574018:C:G	rs73884844	22	37574018	8.8e-09	2	rs73884844;rs229559
256	127	22:37591290:G:T	rs229540	22	37591290	3.9e-31	9	rs229540;rs229559;rs11705199;rs12484612;rs11329932;rs739035;rs73161818;rs11089825;rs62235065
257	127	22:37631008:C:T	rs35883266	22	37631008	1.7e-09	8	rs35883266;rs2285109;rs13058061;rs11089825;rs62235065;rs11705199;rs12484612;rs11329932
258	127	22:37644115:C:T	rs6000632	22	37644115	1.1e-10	7	rs6000632;rs739035;rs73161818;rs5995398;rs12484612;rs11329932;rs2285109
259	128	22:41761290:C:T	rs4820437	22	41761290	4.8e-10	1	rs4820437
CHR, Chromosome; IndSigSNPs, Independently significant SNPs; n, number

## Sheet: Table S7. Unique genes
Table S7. Prioirtized genes identified from melanoma GWASs by FUMA
Gene	CHR	start	end	strand	type	entrezID	pLI	ncRVIS	posMapSNPs	posMapMaxCADD	minGwasP	IndSigSNPs	GenomicLocus
TNFRSF14	1	2487078	2496821	1	protein_coding	8764	0.819999	-0.131268	4	3.191	2.1e-11	rs2234167	1
FAM213B	1	2517930	2522908	1	protein_coding	127281	0.0001667	-0.796177	4	12.22	1.8e-10	rs2234167	1
MMEL1	1	2522078	2564481	-1	protein_coding	79258	8.87674e-13	0.424399	2	1.958	1.5e-09	rs2234167	1
TTC34	1	2567415	2718286	-1	protein_coding	100287898	NA	NA	1	1.288	8.8e-07	rs2234167	1
SLC45A1	1	8377886	8404227	1	protein_coding	50651	0.0451893	NA	3	2.068	1.4e-08	rs10399665	2
RERE	1	8412457	8877702	-1	protein_coding	473	0.999996	-0.582722	179	16.75	7.4e-12	rs10399665;rs2636314;rs301802;rs7554486	2
CAPZB	1	19665267	19812066	-1	protein_coding	832	0.59216	NA	3	1.793	1.2e-06	rs10917477	3
MINOS1-NBL1	1	19923473	19984549	1	protein_coding	100532736	0.068108	NA	6	11.7	3.6e-05	rs10917477	3
MINOS1	1	19923477	19956314	1	protein_coding	440574	0.34888	1.75005	6	11.7	3.6e-05	rs10917477	3
MANEAL	1	38259474	38266809	1	protein_coding	149175	0.00438904	NA	4	6.508	4.6e-08	rs28469609	5
YRDC	1	38268616	38273857	-1	protein_coding	79693	0.133396	0.27734	5	14.53	4.6e-08	rs28469609	5
C1orf122	1	38272651	38275126	1	protein_coding	127687	0.123246	NA	3	14.53	6.1e-08	rs28469609	5
MTF1	1	38275239	38325292	-1	protein_coding	4520	0.991395	-1.99028	11	22.2	8.2e-09	rs28469609;rs61776678	5
AL929472.1	1	38292232	38293886	-1	protein_coding	NA	NA	NA	4	22.2	1.4e-07	rs28469609	5
INPP5B	1	38326369	38412729	-1	protein_coding	3633	7.4329e-09	0.0191111	34	17.72	1.5e-10	rs28469609;rs61776678	5
RAVER2	1	65210778	65298915	1	protein_coding	55225	1.85996e-06	-0.746777	5	7.285	3.8e-08	rs72922276	6
JAK1	1	65298912	65432187	-1	protein_coding	3716	0.99591	-0.642049	72	15.64	4.6e-10	rs72922276;rs72922282	6
VAV3	1	108113782	108507766	-1	protein_coding	10451	0.0200593	-0.265741	298	16.18	4.6e-52	rs146407666;rs78264169;rs6583042;rs11800053;rs12567695;rs4915076;rs17019855;rs78651845;rs12037244;rs12129687;rs4915071;rs4914960;rs17484960;rs6683374;rs10494077;rs7537605;rs12128738;rs2125748;rs17020160;rs74486046;rs1412656	7
MAGI3	1	113933371	114228545	1	protein_coding	260425	0.57058	-0.477318	379	21	1.9e-103	rs113902871;rs62645189;rs72687906;rs74434895;rs72687922;rs61817584;rs2358816;rs528569953;rs11102658;rs3789599;rs66782936;rs12144309;rs7511816;rs183352775;rs12138638;rs56275921;rs2476594;rs34264654;rs188515420;rs1891969;rs1230666;rs72685697;rs186758851	8
PHTF1	1	114239453	114302111	-1	protein_coding	10745	5.47465e-18	-0.796158	87	21.6	8.1e-159	rs2358816;rs528569953;rs11102658;rs12138638;rs34264654;rs3789599;rs66782936;rs2476594;rs56275921;rs370631673;rs61817584;rs183352775;rs2476601;rs546277746	8
RSBN1	1	114304454	114355098	-1	protein_coding	54665	0.80514	-1.87091	73	21.6	8.1e-159	rs12138638;rs2358816;rs528569953;rs11102658;rs34264654;rs2476601;rs546277746;rs12144309;rs3789599;rs66782936;rs2476594;rs61817618;rs1217382;rs55811970	8
PTPN22	1	114356433	114414381	-1	protein_coding	26191	3.07776e-16	-0.402711	102	18.67	2.2e-160	rs2358816;rs528569953;rs11102658;rs1217382;rs12138638;rs3789599;rs66782936;rs2476594;rs34264654;rs55811970;rs12144309;rs2476601;rs7511816;rs1891969;rs371374736;rs147049599;rs10858023	8
BCL2L15	1	114420790	114430169	-1	protein_coding	440603	0.00361469	-0.0219988	50	23.1	2.3e-74	rs34264654;rs147049599;rs1217382;rs12138638;rs3789599;rs66782936;rs2476594;rs2358816;rs11102658;rs528569953;rs10858023;rs11102694	8
AP4B1	1	114437370	114447823	-1	protein_coding	10717	2.69464e-08	-0.248524	42	23.1	4.1e-74	rs10858023;rs2476594;rs1217382;rs11102694;rs1217390;rs66927113	8
DCLRE1B	1	114447763	114456708	1	protein_coding	64858	0.107858	-0.43843	35	23.1	4.1e-74	rs1217382;rs2476594;rs10858023;rs11102694;rs1217390;rs66927113;rs36064592;rs72691846	8
HIPK1	1	114471814	114520426	1	protein_coding	204851	0.999943	-1.59247	56	16.78	1e-55	rs36064592;rs66927113;rs72691846;rs3811019;rs2938319;rs10494164;rs150616587;rs546277746	8
OLFML3	1	114522063	114524876	1	protein_coding	56944	0.000588287	0.339887	22	14.4	6.8e-44	rs66927113;rs36064592;rs2938319;rs546277746;rs3811019;rs10494164	8
SYT6	1	114631913	114696541	-1	protein_coding	148281	0.0328455	-0.0296927	2	7.547	1.3e-12	rs72690067;rs546277746	8
TRIM33	1	114935399	115053781	-1	protein_coding	51592	0.999998	0.983689	1	2.232	NA	rs546277746	8
GATAD2B	1	153777201	153895451	-1	protein_coding	57459	0.998595	-0.75632	1	4.901	0.00032	rs11808153	9
RAB13	1	153954127	153958834	-1	protein_coding	5872	0.570126	-0.127799	2	2.676	0.00021	rs11808153	9
RPS27	1	153963235	153964626	1	protein_coding	6232	0.697778	-0.293707	2	2.676	0.00021	rs11808153	9
NUP210L	1	153965161	154127592	-1	protein_coding	91181	0.144641	0.363113	2	2.676	0.00021	rs11808153	9
UBAP2L	1	154192655	154243986	1	protein_coding	9898	1	0.356463	1	1.016	3.9e-08	rs11808153	9
HAX1	1	154244987	154248351	1	protein_coding	10456	1.10582e-05	-0.241211	2	8.428	3.9e-08	rs11808153	9
HDGF	1	156711899	156736717	-1	protein_coding	3068	0.269699	0.146889	1	0.959	1.7e-08	rs926103	10
PRCC	1	156720402	156770607	1	protein_coding	5546	0.921293	-0.644689	10	5.499	1.7e-08	rs926103	10
SH2D2A	1	156776035	156786654	-1	protein_coding	9047	8.43214e-05	0.607906	20	12.5	1e-11	rs926103;rs1888864	10
NTRK1	1	156785432	156851642	1	protein_coding	4914	0.000424899	NA	49	12.5	1e-11	rs926103;rs1888864	10
INSRR	1	156809855	156828810	-1	protein_coding	3645	4.91566e-07	-0.136328	17	11.12	1.3e-09	rs926103;rs1888864	10
CD247	1	167399877	167487847	-1	protein_coding	919	0.661383	0.25669	26	19.15	2.5e-10	rs1214598	11
CAMSAP2	1	200708686	200829832	1	protein_coding	23271	0.999974	-0.620619	95	15.34	4.1e-09	rs12756886;rs10920052	12
GPR25	1	200842083	200843306	1	protein_coding	2848	0.00563545	NA	12	15.34	3.1e-09	rs10920052;rs12756886	12
C1orf106	1	200860176	200884863	1	protein_coding	55765	0.555283	0.339411	2	1.374	6.5e-07	rs12756886	12
EDARADD	1	236511562	236648214	1	protein_coding	128178	0.103568	0.161266	4	4.879	2e-11	rs6673215;rs12117927	13
TPO	2	1377995	1547483	1	protein_coding	7173	1.35597e-07	0.590394	43	8.059	1.4e-21	rs56003829;rs2298876;rs11675342;rs9678281	14
CCDC104	2	55746740	55773015	1	protein_coding	112942	0.000457853	-0.771212	1	22.6	4e-08	rs72143203	17
SMEK2	2	55774428	55846015	-1	protein_coding	57223	0.811197	-0.459625	37	22.6	2.3e-09	rs72143203	17
PNPT1	2	55861400	55921045	-1	protein_coding	87178	0.908267	0.406933	45	23	2.3e-09	rs72143203	17
TMEM131	2	98372799	98612388	-1	protein_coding	23505	0.999999	NA	1	15.66	2.6e-08	rs5865	18
BAZ2B	2	160175490	160473203	-1	protein_coding	29994	0.999921	-0.650522	98	20.3	1.8e-10	rs11898293;rs3764969	19
44627	2	160569000	160627538	1	protein_coding	64844	0.977026	-0.421753	159	17.37	1.7e-10	rs11898293;rs3764969	19
CD302	2	160625364	160654753	-1	protein_coding	9936	0.00938529	1.12721	80	17.37	4.9e-10	rs3764969;rs11898293	19
LY75	2	160628362	160761260	-1	protein_coding	4065	3.63213e-27	NA	88	17.37	4.9e-10	rs3764969;rs11898293	19
LY75-CD302	2	160628362	160761221	-1	protein_coding	100526664	3.63213e-27	NA	88	17.37	4.9e-10	rs3764969;rs11898293	19
TANK	2	161993419	162092732	1	protein_coding	10010	0.943798	-0.173838	19	15	8.8e-11	rs139349554;rs3754970	20
PSMD14	2	162164549	162268228	1	protein_coding	10213	0.790099	-0.816273	8	16.63	4.4e-10	rs74342949;rs67041117;rs199837573	20
TBR1	2	162272605	162282381	1	protein_coding	10716	0.993588	-1.35576	4	16.33	2.1e-10	rs67041117;rs74342949;rs74724497	20
SLC4A10	2	162280843	162841792	1	protein_coding	57282	0.00263554	-1.24763	21	12.87	2.1e-10	rs74342949;rs74724497;rs67041117;rs2389550	20
GCG	2	162999392	163008914	-1	protein_coding	2641	0.0772035	-0.157599	24	11.6	4.8e-09	rs34292513;rs35667974	20
FAP	2	163027194	163101661	-1	protein_coding	2191	3.27312e-11	-0.227286	5	18.85	3.2e-15	rs2075302;rs2111485	20
IFIH1	2	163123589	163175213	-1	protein_coding	64135	6.00239e-26	-0.0424443	6	23.3	1.1e-14	rs2111485;rs13023380;rs35667974;rs3747517	20
GCA	2	163175350	163228105	1	protein_coding	25801	0.000445655	-0.086474	4	6.422	2.6e-13	rs13023380;rs984971	20
KCNH7	2	163227917	163695240	-1	protein_coding	90134	0.984446	NA	6	6.422	2.6e-13	rs984971;rs1549020;rs142647938	20
MFSD6	2	191273081	191373931	1	protein_coding	54842	0.00184669	-0.109789	30	14.85	1e-09	rs138381334	21
TMEM194B	2	191369068	191399448	-1	protein_coding	100131211	NA	-0.209502	11	14.85	1.2e-09	rs138381334	21
NAB1	2	191511472	191557492	1	protein_coding	4664	0.848508	-1.33616	38	18.04	1.1e-12	rs9973507;rs1155060	21
GLS	2	191745553	191830278	1	protein_coding	2744	0.999303	-0.163004	25	10.09	8.8e-09	rs9973507;rs1033249	21
STAT1	2	191829084	191885686	-1	protein_coding	6772	0.999994	-0.650494	32	12.5	2.2e-09	rs9973507;rs10199181;rs3024896	21
STAT4	2	191894302	192016322	-1	protein_coding	6775	0.988868	-0.393433	134	15.93	4.5e-39	rs10199181;rs3024896;rs10168266;rs3024861;rs16833215;rs3024847;rs13389408;rs137958077;rs7601754;rs7574865;rs149218447;rs10207044;rs6752770;rs4073699;rs4341966;rs144167762;rs35672585	21
FAM117B	2	203499901	203634480	1	protein_coding	150864	0.067387	-0.487937	2	3.904	2.1e-07	rs191096057	23
NBEAL1	2	203879602	204091101	1	protein_coding	65065	1.09294e-10	-1.74067	1	1.586	1.6e-08	rs191096057	23
CYP20A1	2	204103663	204163009	1	protein_coding	57404	7.40838e-10	-0.358177	2	1.586	1.6e-08	rs191096057	23
ABI2	2	204192942	204312446	1	protein_coding	10152	0.953329	-2.08335	1	10.56	2.5e-09	rs182038774	23
CD28	2	204571198	204603635	1	protein_coding	940	0.511989	-0.824137	13	14.37	9e-11	rs35988305;rs12693993;rs72932376;rs117701653	23
CTLA4	2	204732509	204738683	1	protein_coding	1493	0.577322	-0.782346	29	21.6	4.6e-84	rs231779;rs78847176;rs79570815;rs138585195;rs3087243;rs34029700;rs10497873	23
ICOS	2	204801471	204826300	1	protein_coding	29851	0.0520092	0.991322	23	13.63	1.4e-62	rs3087243;rs231779;rs34029700;rs10497873;rs138585195;rs78465484;rs77130284;rs12466129	23
CCL20	2	228678558	228682272	1	protein_coding	6364	0.08774	-0.422544	5	6.053	2.2e-08	rs1811711	24
ANO7	2	242127924	242164792	1	protein_coding	50636	1.87089e-30	0.0662202	7	11.48	4.8e-08	rs11674695	25
HDLBP	2	242166679	242256476	-1	protein_coding	3069	0.999998	-0.451977	28	11.48	4.8e-08	rs11674695;rs7596240	25
AC104841.2	2	242167319	242168850	1	protein_coding	NA	NA	NA	7	11.48	4.8e-08	rs11674695	25
44806	2	242254515	242293442	1	protein_coding	4735	0.866555	0.618252	20	10.58	8.8e-07	rs11674695;rs7596240	25
FARP2	2	242295658	242434256	1	protein_coding	9855	1.97537e-20	NA	58	12.77	3.8e-09	rs11674695;rs7596240	25
STK25	2	242432089	242449145	-1	protein_coding	10494	0.0452671	-0.791689	11	11.1	3.8e-09	rs7596240;rs11674695	25
BHLHE40	3	5020801	5027008	1	protein_coding	8553	0.941607	1.06353	21	11.4	6.3e-10	rs1110261;rs7428218	26
TIMP4	3	12194551	12200851	-1	protein_coding	7079	0.00355403	-0.237345	15	11.26	9.5e-11	rs310750;rs67970305;rs307560;rs307561	27
PPARG	3	12328867	12475855	1	protein_coding	5468	0.668218	-0.331736	5	10.87	1.5e-10	rs145268310;rs310750;rs62242085	27
CX3CR1	3	39304985	39323226	-1	protein_coding	1524	0.107292	0.274774	26	17.41	9.7e-11	rs11706384;rs11711810;rs11720041;rs56239258	28
CCR8	3	39371197	39375171	1	protein_coding	1237	0.0176258	-0.228972	1	2.389	5.1e-08	rs56239258	28
DNASE1L3	3	58177984	58200424	-1	protein_coding	1776	0.15549	0.151568	3	33	8.9e-09	rs35677470	29
ABHD6	3	58223233	58281420	1	protein_coding	57406	0.00255992	NA	1	1.276	2e-05	rs35677470	29
RPP14	3	58291974	58310422	1	protein_coding	11102	0.147341	0.779891	3	6.112	2.1e-06	rs35677470	29
RPP14	3	58303341	58303847	1	protein_coding	109703458	NA	0.779891	1	0.672	2.1e-06	rs35677470	29
PXK	3	58318607	58411748	1	protein_coding	54899	0.932144	NA	2	6.112	2.5e-06	rs35677470	29
CBLB	3	105374305	105588396	-1	protein_coding	868	0.913125	0.205751	30	12.64	4.9e-08	rs62261536	30
MYH15	3	108099216	108248169	-1	protein_coding	22989	4.73936e-39	-0.0236116	65	23.7	9.8e-09	rs6789290;rs2603139;rs56155046	32
KIAA1524	3	108268716	108308491	-1	protein_coding	57650	5.75237e-08	-0.119081	13	10.94	2.9e-08	rs56155046;rs2603139	32
DZIP3	3	108308529	108413693	1	protein_coding	9666	3.7422e-10	-0.416171	27	14.29	2.9e-08	rs56155046;rs2603139	32
RETNLB	3	108462271	108476231	-1	protein_coding	84666	0.00994746	0.974257	32	25	2.2e-07	rs2603139;rs56155046	32
TRAT1	3	108541545	108573852	1	protein_coding	50852	0.486402	-0.0576124	6	5.504	3.9e-10	rs111352680	32
ARHGAP31	3	119013220	119139561	1	protein_coding	57514	0.999634	0.255134	8	9.24	6.4e-10	rs11714843	33
TMEM39A	3	119148347	119187677	-1	protein_coding	55254	0.979618	0.743415	13	14.29	6e-10	rs11714843	33
POGLUT1	3	119187785	119213555	1	protein_coding	56983	0.000114466	0.891712	10	8.058	2.5e-11	rs11714843	33
TIMMDC1	3	119217379	119243937	1	protein_coding	51300	5.6765e-07	1.22088	15	11.99	2.5e-11	rs11714843	33
CD80	3	119243140	119278449	-1	protein_coding	941	0.255225	0.839029	5	11.99	3e-11	rs11714843	33
ILDR1	3	121706170	121741051	-1	protein_coding	286676	7.93588e-07	-0.56418	6	4.321	1.1e-09	rs113229608	34
CD86	3	121774213	121839983	1	protein_coding	942	0.9627	-0.105749	27	14.97	5.6e-09	rs113229608;rs2255017	34
ACTRT3	3	169484709	169487683	-1	protein_coding	84517	0.000670124	0.775758	26	21.9	4.2e-08	rs185857314	35
MYNN	3	169490619	169507504	1	protein_coding	55892	0.650144	-1.6491	38	21.9	4.2e-08	rs185857314	35
LRRC34	3	169511216	169530774	-1	protein_coding	151827	5.88856e-07	-0.228917	26	14.74	2e-07	rs185857314	35
LRRIQ4	3	169539710	169555563	1	protein_coding	344657	0.00168555	0.0346851	9	7.717	0.00012	rs185857314	35
LRRC31	3	169556967	169587718	-1	protein_coding	79782	5.24031e-06	-0.2024	4	4.893	0.0003	rs185857314	35
LPP	3	187871072	188608460	1	protein_coding	4026	0.5824	3.50954	122	14.01	7.3e-42	rs138958419;rs17602709;rs7640386;rs12634152;rs4686481;rs9880787;rs9815073;rs12485444;rs116392971;rs6771680	36
MB21D2	3	192514604	192635950	-1	protein_coding	151963	0.385738	0.295189	3	7.065	2.2e-08	rs4687367	37
CHRNA9	4	40337346	40357234	1	protein_coding	55584	0.000411144	0.634297	38	19.45	6.4e-09	rs13105969;rs7668274	40
NFKB1	4	103422486	103538459	1	protein_coding	4790	0.99426	NA	2	10.74	1.5e-09	rs113473633;rs113529475	41
KIAA1109	4	123073488	123283913	1	protein_coding	84162	3.91298e-08	-0.835199	4	9.832	4.4e-07	rs6833591	42
ADAD1	4	123300121	123350957	1	protein_coding	132612	0.974992	-0.43573	11	6.456	3.8e-07	rs6833591	42
IL2	4	123372625	123377880	-1	protein_coding	3558	0.784778	0.00596326	8	6.723	3.2e-07	rs6833591	42
IL21	4	123533783	123542224	-1	protein_coding	59067	0.502191	0.22488	9	6.559	5.8e-09	rs6833591	42
TLR3	4	186990306	187009223	1	protein_coding	7098	0.00121124	0.101867	23	24	1.2e-12	rs6552950;rs13137589;rs28524783;rs6552953	44
FAM149A	4	187025573	187093821	1	protein_coding	25854	0.00644453	NA	22	10.55	3e-09	rs6552953	44
TERT	5	1253262	1295184	-1	protein_coding	7015	0.866151	NA	4	2.018	5e-09	rs7705526	45
SPEF2	5	35617946	35814713	1	protein_coding	79925	2.02916e-16	-0.435075	14	10.17	1.7e-09	rs4594881;rs6451229	46
IL7R	5	35852797	35879705	1	protein_coding	3575	3.72072e-06	1.76705	31	12.84	3.9e-11	rs4594881;rs6451229	46
CAPSL	5	35904397	35938881	-1	protein_coding	133690	0.000440615	0.113538	3	6.008	1.9e-05	rs4594881;rs6451229	46
PDE8B	5	76506274	76725632	1	protein_coding	8622	0.986862	1.2549	41	10.49	2.9e-12	rs9687206;rs10036386;rs1096752;rs16874125	47
C5orf30	5	102594403	102614361	1	protein_coding	90355	0.778881	-0.60461	50	16.1	4.6e-11	rs1991797;rs10043691	48
CAMK4	5	110559351	110830584	1	protein_coding	814	0.0158297	0.0598155	1	20.4	2.7e-11	rs114378220	49
TCF7	5	133450402	133487556	1	protein_coding	6932	0.361555	0.398228	20	17.17	5.4e-13	rs244692;rs244688	50
SKP1	5	133484633	133512729	-1	protein_coding	6500	0.224831	2.13201	1	5.506	2e-11	rs244692	50
CTD-2410N18.5	5	133502861	133561762	-1	protein_coding	NA	NA	NA	1	5.506	2e-11	rs244692	50
HAVCR2	5	156512843	156569880	-1	protein_coding	84868	0.111384	0.941	4	9.632	3.5e-08	rs31212	51
MED7	5	156564423	156586030	-1	protein_coding	9443	0.21574	0.742592	22	9.632	6.4e-09	rs31212	51
ITK	5	156569944	156682201	1	protein_coding	3702	1.49551e-05	0.141883	58	9.882	6e-09	rs31212	51
FAM71B	5	156588857	156593275	-1	protein_coding	153745	0.00232967	0.465365	23	8.8	6e-09	rs31212	51
IRF4	6	391739	411447	1	protein_coding	3662	0.922221	2.34445	23	7.629	2.5e-14	rs2797304;rs1050976;rs1131442;rs7757906;rs9378807	52
LRRC16A	6	25279306	25620758	1	protein_coding	55604	0.502319	0.400707	29	15.12	1.5e-16	rs301400;rs9366622;rs722086;rs13212936;rs13198474;rs544188579	54
SCGN	6	25652464	25702011	1	protein_coding	10590	0.035946	0.102936	7	5.746	3.4e-17	rs544188579;rs13198474;rs301400;rs13206443;rs1184498;rs1892252;rs71557345	54
SLC17A4	6	25754927	25781419	1	protein_coding	10050	6.33423e-06	0.944836	25	6.531	6.4e-17	rs1892252;rs13198474;rs13206443;rs1184498;rs3757132;rs1883215;rs71557345;rs301400	54
SLC17A1	6	25783125	25832287	-1	protein_coding	6568	2.59261e-10	-0.181263	57	12.06	8.8e-18	rs13198474;rs13206443;rs1184498;rs1892252;rs3757132;rs1883215;rs71557345;rs301400	54
SLC17A3	6	25833294	25882514	-1	protein_coding	10786	9.88206e-14	-0.246503	71	12.01	4.8e-18	rs3757132;rs13198474;rs13206443;rs1184498;rs1892252;rs301400;rs1883215;rs71557345;rs185123354	54
SLC17A2	6	25912982	25930946	-1	protein_coding	10246	0.00466985	-0.129201	70	16.41	1.5e-17	rs9467658;rs13198474;rs13206443;rs1892252;rs1184498;rs1883215;rs71557345;rs301400	54
TRIM38	6	25963030	25987384	1	protein_coding	10475	4.7513e-06	-0.220583	44	12.87	2e-17	rs9467658;rs13198474;rs13206443;rs1184498;rs1883215;rs71557345;rs301400	54
HIST1H1A	6	26017260	26018040	-1	protein_coding	3024	0.0035308	-0.372207	22	16.34	2.2e-17	rs9467658;rs13206443;rs1883215;rs71557345;rs13198474;rs301400;rs544188579	54
HIST1H3A	6	26020718	26021186	1	protein_coding	8350	3.98008e-05	-0.225707	22	16.34	2.2e-17	rs9467658;rs13206443;rs1883215;rs71557345;rs13198474;rs301400;rs544188579	54
HIST1H4A	6	26021907	26022278	1	protein_coding	8359	0.0022854	0.43417	22	16.34	2.2e-17	rs13206443;rs1883215;rs71557345;rs13198474;rs301400;rs544188579;rs9467658	54
HIST1H4B	6	26027124	26027480	-1	protein_coding	8366	0.00854183	0.166119	24	16.34	2.2e-17	rs13206443;rs544188579;rs9467658;rs1883215;rs71557345;rs13198474;rs301400	54
HIST1H3B	6	26031817	26032288	-1	protein_coding	8358	0.307283	0.251696	23	16.34	2.2e-17	rs1883215;rs71557345;rs13198474;rs301400;rs13206443;rs9467658	54
HIST1H2AB	6	26033320	26033796	-1	protein_coding	8335	0.00531944	0.228135	19	16.34	4e-17	rs9467658;rs13206443;rs13198474;rs1883215;rs71557345;rs301400	54
HIST1H2BB	6	26043455	26043885	-1	protein_coding	3018	0.130328	0.288117	25	15.37	3.6e-17	rs13198474;rs13206443;rs1883215;rs71557345;rs301400;rs9467658	54
HIST1H3C	6	26045639	26046097	1	protein_coding	8352	0.215541	-0.193879	25	15.37	3.6e-17	rs13206443;rs1883215;rs71557345;rs13198474;rs301400;rs9467658	54
HIST1H1C	6	26055968	26056699	-1	protein_coding	3006	NA	0.137228	20	8.78	1.8e-14	rs9467658;rs13206443;rs13198474	54
HFE	6	26087509	26098571	1	protein_coding	3077	8.49697e-07	0.210172	35	10.1	2.4e-17	rs9467658;rs13206443;rs1883215;rs71557345;rs13198474;rs301400;rs1184498;rs1892252;rs1935234	54
HIST1H4C	6	26104104	26104518	1	protein_coding	8364	8.85617e-05	0.852192	14	9.103	1.1e-14	rs1184498;rs13206443	54
HIST1H1T	6	26107640	26108364	-1	protein_coding	3010	NA	-0.0680391	13	9.103	1.1e-14	rs13206443;rs1184498	54
HIST1H2BC	6	26115101	26124154	-1	protein_coding	8347	0.00287801	0.335736	16	20.3	3.9e-18	rs13206443;rs1184498;rs1883215;rs71557345;rs13198474;rs301400	54
HIST1H2AC	6	26124373	26139344	1	protein_coding	8334	0.599176	0.739679	9	20.3	3.9e-18	rs13206443;rs1184498;rs1883215;rs71557345;rs13198474;rs301400	54
HIST1H1E	6	26156559	26157343	1	protein_coding	3008	NA	-0.396522	3	6.798	1.4e-14	rs34661691	54
HIST1H2BD	6	26158349	26171577	1	protein_coding	3017	0.000277979	-0.0152977	5	6.798	3.1e-21	rs34661691;rs1883215;rs71557345;rs13198474	54
HIST1H2BE	6	26183958	26184454	1	protein_coding	8344	0.000307872	0.445738	3	3.579	1.3e-21	rs1883215;rs71557345;rs13198474;rs67575965	54
HIST1H4D	6	26188938	26189304	-1	protein_coding	8360	0.0022643	0.870145	3	5.666	1.3e-21	rs1883215;rs71557345;rs13198474;rs67575965	54
HIST1H3D	6	26197068	26199521	-1	protein_coding	8351	0.0111951	NA	5	8.733	1.3e-21	rs1883215;rs71557345;rs13198474;rs67575965	54
HIST1H2AD	6	26199079	26199471	-1	protein_coding	3013	3.99677e-05	0.287759	5	8.733	1.3e-21	rs1883215;rs71557345;rs13198474;rs67575965	54
HIST1H2BF	6	26199748	26200942	1	protein_coding	8343	0.00030002	0.851063	3	8.733	2.7e-21	rs67575965;rs1883215;rs71557345;rs13198474	54
HIST1H4E	6	26204858	26206266	1	protein_coding	8367	0.000642251	1.83578	3	8.733	2.7e-21	rs67575965;rs1883215;rs71557345;rs13198474	54
HIST1H3E	6	26225383	26225844	1	protein_coding	8353	0.000813429	-0.209795	1	5.564	NA	rs34661691	54
HIST1H1D	6	26234440	26235216	-1	protein_coding	3007	NA	0.136123	1	5.564	NA	rs34661691	54
HIST1H3G	6	26271146	26271612	-1	protein_coding	8355	1.71006e-05	0.23442	1	2.341	2e-22	rs1883215;rs71557345;rs13198474	54
HIST1H2BI	6	26273144	26273622	1	protein_coding	8346	0.138012	-0.249748	1	2.341	2e-22	rs1883215;rs71557345;rs13198474	54
BTN3A2	6	26365387	26378546	1	protein_coding	11118	0.000124519	2.20791	91	9.653	4e-21	rs9379862;rs58825580;rs2273558;rs9393716;rs199776894;rs571793532;rs73738455	54
BTN2A2	6	26383324	26395102	1	protein_coding	10385	0.000150288	1.01572	36	8.783	2.6e-19	rs58825580;rs9379862;rs2273558;rs9393716;rs199776894;rs571793532;rs73738455;rs544188579	54
BTN3A1	6	26402465	26415444	1	protein_coding	11119	8.65114e-07	1.62791	17	6.448	1.8e-23	rs58825580;rs544188579;rs199776894;rs571793532;rs73738455;rs9379862;rs9348739;rs1883215;rs71557345;rs4452638;rs13198474	54
BTN3A3	6	26440700	26453643	1	protein_coding	10384	7.19025e-10	1.09011	16	23.7	1.6e-23	rs58825580;rs9348739;rs199776894;rs571793532;rs73738455;rs1883215;rs71557345;rs4452638;rs13198474	54
BTN2A1	6	26458150	26476849	1	protein_coding	11120	1.07468e-18	0.260571	49	23.7	8.5e-23	rs199776894;rs571793532;rs73738455;rs71557345;rs58825580;rs1883215;rs4452638;rs13198474;rs2273558;rs9393716;rs34313099;rs13201491;rs115324450;rs9348739	54
BTN1A1	6	26501449	26510650	1	protein_coding	696	1.14088e-09	-0.329705	22	14.65	1.1e-23	rs34313099;rs115324450;rs13201491;rs1883215;rs71557345;rs4452638;rs13198474;rs58825580;rs9348739;rs199776894;rs571793532;rs73738455	54
HMGN4	6	26538633	26546482	1	protein_coding	10473	0.557082	-0.351003	9	20.3	7.4e-19	rs71557345;rs58825580;rs9348739;rs199776894;rs571793532;rs73738455	54
ABT1	6	26597180	26600278	1	protein_coding	29777	0.0271056	0.104221	21	13.55	2.6e-23	rs71557345;rs58825580;rs34313099;rs13201491;rs9348739;rs1883215;rs4452638;rs13198474;rs199776894;rs571793532;rs73738455	54
ZNF322	6	26636518	26659980	-1	protein_coding	79692	NA	-1.14047	37	19.82	4.9e-23	rs34313099;rs13201491;rs571793532;rs1883215;rs71557345;rs4452638;rs13198474;rs199776894;rs73738455;rs58825580	54
HIST1H2BJ	6	27093676	27100541	-1	protein_coding	8970	0.478842	0.308582	5	4	2.3e-23	rs911186;rs35589403;rs200949;rs1883215;rs71557345;rs4452638;rs114109363;rs199776894;rs113450837;rs571793532;rs73738455	54
HIST1H2AG	6	27100832	27103070	1	protein_coding	8969	0.000610464	-0.741637	5	4	2.3e-23	rs911186;rs35589403;rs200949;rs1883215;rs71557345;rs4452638;rs114109363;rs199776894;rs113450837;rs571793532;rs73738455	54
HIST1H2BK	6	27106073	27114619	-1	protein_coding	85236	0.490754	-0.0430523	4	3.931	6.6e-09	rs114109363;rs199776894;rs113450837;rs571793532;rs73738455;rs911186;rs35589403	54
HIST1H4I	6	27107076	27108418	1	protein_coding	8294	0.446296	-0.468005	3	3.931	6.6e-09	rs911186;rs35589403;rs114109363;rs199776894;rs113450837;rs571793532;rs73738455	54
HIST1H2AH	6	27114861	27115317	1	protein_coding	85235	6.29508e-05	0.19492	3	3.931	5.1e-09	rs911186;rs35589403;rs114109363;rs199776894;rs113450837;rs571793532;rs73738455	54
PRSS16	6	27215480	27224403	1	protein_coding	10279	2.23792e-06	0.00884812	5	15.96	9.4e-19	rs35589403;rs4452638	54
POM121L2	6	27253682	27279949	-1	protein_coding	94026	NA	0.313408	27	19.9	3e-24	rs3800316;rs35589403;rs114109363;rs199776894;rs113450837;rs571793532;rs73738455;rs200949;rs1883215;rs71557345;rs17720293;rs4452638;rs16897515;rs2393923	54
ZNF391	6	27342394	27371683	1	protein_coding	346157	9.25869e-07	1.23172	40	11.4	2.4e-26	rs200949;rs71557345;rs17720293;rs4452638;rs114109363;rs199776894;rs2064219	54
ZNF184	6	27418522	27440897	-1	protein_coding	7738	0.133749	-0.545662	47	14.99	6.9e-32	rs2064219;rs200949;rs71557345;rs17720293;rs4452638;rs113039233;rs114109363;rs199776894;rs113450837;rs571793532;rs73738455	54
HIST1H2BL	6	27775257	27775709	-1	protein_coding	8340	0.00286755	-0.030111	26	16.23	6.7e-27	rs200949;rs17720293;rs4452638;rs9357045;rs4713121;rs113004368;rs114109363;rs199776894;rs113450837;rs571793532	54
HIST1H2AI	6	27775899	27776429	1	protein_coding	8329	0.581587	-0.0583265	28	16.23	6.7e-27	rs200949;rs17720293;rs4452638;rs9357045;rs4713121;rs113004368;rs114109363;rs199776894;rs113450837;rs571793532	54
HIST1H3H	6	27777842	27778314	1	protein_coding	8357	0.0249392	-0.177817	26	16.23	6.7e-27	rs114109363;rs199776894;rs9357045;rs4713121;rs200949;rs17720293;rs4452638	54
HIST1H2AJ	6	27782112	27782607	-1	protein_coding	8331	0.191198	0.615054	22	16.23	6.7e-27	rs4713121;rs200949;rs17720293;rs4452638;rs9357045;rs114109363	54
HIST1H2BM	6	27782822	27783267	1	protein_coding	8342	0.00275346	-0.27562	23	16.23	6.7e-27	rs4713121;rs200949;rs17720293;rs4452638;rs9357045;rs114109363	54
HIST1H4J	6	27791884	27792257	1	protein_coding	8363	0.423754	0.59845	28	9.571	7.7e-27	rs200949;rs17720293;rs4452638;rs114109363;rs9357045;rs4713121;rs113004368;rs199776894;rs113450837;rs571793532;rs213233	54
HIST1H4K	6	27798952	27799305	-1	protein_coding	8362	0.429119	0.387416	24	12.22	7.7e-27	rs200949;rs17720293;rs4452638;rs113004368;rs114109363;rs199776894;rs113450837;rs571793532;rs4713121;rs9357045;rs213233	54
HIST1H2AK	6	27805658	27806117	-1	protein_coding	8330	0.0684285	-0.0412441	28	12.22	6.1e-27	rs200949;rs213233;rs17720293;rs4452638;rs113004368;rs114109363;rs199776894;rs113450837;rs571793532;rs9357045;rs4713121;rs200964	54
HIST1H2BN	6	27806323	27823487	1	protein_coding	8341	0.139775	0.145508	35	15.9	6.1e-27	rs200949;rs213233;rs17720293;rs4452638;rs113004368;rs114109363;rs199776894;rs113450837;rs571793532;rs9357045;rs4713121;rs200964	54
HIST1H2AL	6	27833034	27833606	1	protein_coding	8332	0.0624869	-0.360341	22	17.63	1.8e-32	rs200949;rs113004368;rs114109363;rs199776894;rs113450837;rs571793532;rs17720293;rs4452638;rs9357045	54
HIST1H1B	6	27834570	27835359	-1	protein_coding	3009	0.509139	-0.0898951	25	17.63	1.8e-32	rs200949;rs113004368;rs114109363;rs199776894;rs113450837;rs571793532;rs17720293;rs4452638;rs9357045	54
HIST1H3I	6	27839623	27840099	-1	protein_coding	8354	0.36088	-0.232438	30	17.63	1.8e-32	rs113004368;rs114109363;rs199776894;rs113450837;rs571793532;rs200949;rs17720293;rs4452638;rs9357045;rs213233;rs200964;rs4713121	54
HIST1H4L	6	27840926	27841289	-1	protein_coding	8368	0.191235	0.42689	30	17.63	1.8e-32	rs200949;rs17720293;rs4452638;rs113004368;rs114109363;rs199776894;rs113450837;rs571793532;rs9357045;rs213233;rs200964;rs4713121	54
HIST1H3J	6	27858093	27860884	-1	protein_coding	8356	0.695884	-0.189708	27	21.5	3.1e-28	rs213233;rs113004368;rs114109363;rs199776894;rs113450837;rs571793532;rs200964;rs4713121;rs200949;rs17720293;rs4452638	54
HIST1H2AM	6	27860477	27860963	-1	protein_coding	8336	0.000856482	-0.225135	24	21.5	3.1e-28	rs200949;rs200964;rs4713121;rs113004368;rs114109363;rs199776894;rs113450837;rs571793532;rs17720293;rs4452638	54
HIST1H2BO	6	27861203	27861669	1	protein_coding	8348	3.07278e-05	-0.223063	22	21.5	3.1e-28	rs200964;rs4713121;rs200949;rs113004368;rs114109363;rs199776894;rs113450837;rs571793532;rs17720293;rs4452638	54
OR2B2	6	27878963	27880174	-1	protein_coding	81697	6.8672e-05	-0.212076	9	23.2	2.6e-28	rs113004368;rs114109363;rs199776894;rs113450837;rs200949;rs4713121;rs17720293;rs4452638	54
OR2B6	6	27925019	27925960	1	protein_coding	26212	0.0407309	-0.0981731	4	1.883	5.5e-28	rs113004368;rs114109363;rs199776894;rs113450837;rs200949;rs17720293;rs4452638	54
ZNF165	6	28048753	28057341	1	protein_coding	7718	0.000563292	0.227981	12	10.67	6.2e-28	rs200949;rs17720293;rs4452638;rs853679;rs113004368;rs114109363;rs199776894	54
ZSCAN16	6	28092338	28097860	1	protein_coding	80345	2.67303e-06	0.184187	18	10.24	8.1e-28	rs113004368;rs114109363;rs199776894;rs17720293;rs853679;rs200949;rs4452638;rs9468350	54
ZKSCAN8	6	28109688	28127250	1	protein_coding	7745	0.000231595	-0.142528	22	13.42	5.7e-28	rs17720293;rs853679;rs113004368;rs114109363;rs199776894;rs200949;rs4452638	54
ZSCAN9	6	28192664	28201260	1	protein_coding	7746	4.10249e-08	0.461166	37	9.486	2.2e-28	rs17720293;rs853679;rs7775835;rs200949;rs4452638;rs34953859;rs57846835;rs113004368;rs114109363;rs199776894;rs1736904;rs66487884	54
ZKSCAN4	6	28212401	28227011	-1	protein_coding	387032	6.74288e-05	0.661631	44	22.3	3.2e-28	rs57846835;rs113004368;rs114109363;rs199776894;rs66487884;rs7775835;rs200949;rs17720293;rs4452638;rs34953859;rs853679;rs1736904	54
NKAPL	6	28227098	28228736	1	protein_coding	222698	0.000165621	0.0513426	21	22.3	3.3e-28	rs17720293;rs853679;rs57846835;rs113004368;rs114109363;rs199776894;rs1736904;rs7775835;rs200949;rs4452638;rs34953859	54
PGBD1	6	28249314	28270326	1	protein_coding	84547	1.46735e-05	-0.0800605	36	14.75	2.8e-28	rs17720293;rs853679;rs1736904;rs9468350;rs6905380;rs57846835;rs113004368;rs114109363;rs199776894;rs200949;rs34953859;rs111311112;rs213233;rs3215465;rs7775835;rs116508100;rs6938961	54
ZSCAN31	6	28292470	28324048	-1	protein_coding	64288	3.77127e-09	1.10713	74	13.57	1.9e-29	rs9468350;rs116508100;rs6905380;rs200949;rs17720293;rs34953859;rs57846835;rs113004368;rs114109363;rs199776894;rs853679;rs7775835;rs3215465;rs213233	54
ZKSCAN3	6	28317691	28336947	1	protein_coding	80317	0.000122608	-0.652443	69	13.57	1.9e-29	rs9468350;rs6905380;rs7775835;rs200949;rs17720293;rs34953859;rs213233;rs57846835;rs113004368;rs114109363;rs199776894;rs116508100	54
ZSCAN12	6	28346732	28367511	-1	protein_coding	9753	1.43992e-05	NA	89	14.91	1.9e-29	rs6905380;rs116508100;rs213233;rs7775835;rs200949;rs17720293;rs34953859;rs57846835;rs113004368;rs114109363;rs113450837;rs9468350;rs3215465	54
ZSCAN23	6	28399707	28411279	-1	protein_coding	222696	0.00270295	0.0706565	35	13.61	2.7e-29	rs9468350;rs6905380;rs3215465;rs7775835;rs200949;rs17720293;rs34953859;rs57846835;rs113004368;rs114109363;rs148390159;rs116508100	54
GPX6	6	28471073	28495992	-1	protein_coding	257202	3.13758e-05	0.718703	8	9.416	6.1e-29	rs148466862;rs116508100;rs57846835;rs113004368;rs114109363;rs7775835;rs200949;rs17720293;rs34953859;rs11966136;rs6905380	54
GPX5	6	28493702	28502729	1	protein_coding	2880	0.00888468	0.354876	4	9.416	3.7e-11	rs57846835;rs113004368;rs114109363;rs148466862;rs116508100;rs11966136;rs6905380	54
SCAND3	6	28539407	28583989	-1	protein_coding	114821	9.70724e-09	-0.785031	38	11.72	1.2e-29	rs148466862;rs116508100;rs9468350;rs6905380;rs148390159;rs11966136;rs57846835;rs113004368;rs114109363;rs2523432;rs200949;rs17720293;rs34953859;rs7775835	54
TRIM27	6	28870779	28891766	-1	protein_coding	5987	0.878752	-0.142068	125	21.7	1.3e-28	rs55969931;rs148466862;rs116508100;rs9468487;rs880638;rs73404753;rs9257572;rs2523432;rs7775835;rs17720293;rs34953859;rs9391651;rs148390159;rs6924101;rs3132379;rs3129171;rs213233	54
C6orf100	6	28911654	28912314	1	protein_coding	729583	NA	NA	53	19.33	8.7e-29	rs9257572;rs880638;rs73404753;rs6924101;rs148390159;rs55969931;rs148466862;rs116508100;rs9468487;rs2523432;rs7775835;rs17720293;rs34953859;rs57846835	54
ZNF311	6	28962562	28973093	-1	protein_coding	282890	0.000129446	0.377858	41	11.6	1.6e-29	rs9391651;rs55969931;rs148466862;rs116508100;rs9468487;rs2523432;rs7775835;rs17720293;rs34953859;rs9257572;rs880638;rs148390159;rs6930903;rs76035734	54
OR2W1	6	29011990	29013017	-1	protein_coding	26692	0.0865619	0.531528	61	22.4	1.3e-29	rs9468487;rs9391651;rs6930903;rs55969931;rs148466862;rs116508100;rs2523432;rs7775835;rs17720293;rs34953859;rs73404753;rs57846835;rs76035734;rs9257572;rs148390159;rs6924101	54
OR2B3	6	29053985	29055090	-1	protein_coding	442184	0.00133693	0.45884	19	12.82	8.9e-30	rs2523432;rs7775835;rs17720293;rs34953859;rs9391651;rs6930903;rs76035734;rs3129171;rs55969931;rs148466862;rs116508100;rs9468487;rs73404753;rs57846835;rs148390159	54
OR2J1	6	29068386	29069658	1	protein_coding	442185	0.0174945	NA	23	12.82	8.7e-30	rs73404753;rs57846835;rs55969931;rs148466862;rs116508100;rs9468487;rs9391651;rs6930903;rs148390159;rs9257572;rs2523432;rs7775835;rs17720293;rs34953859;rs76035734	54
OR2J3	6	29079668	29080603	1	protein_coding	442186	0.0281435	0.112859	31	14	8.7e-30	rs9391651;rs6930903;rs55969931;rs148466862;rs116508100;rs9468487;rs9257572;rs2523432;rs7775835;rs17720293;rs34953859;rs76035734	54
OR2J2	6	29141311	29142351	1	protein_coding	26707	0.0107267	0.271259	73	23.1	1.4e-29	rs9257572;rs2523432;rs7775835;rs17720293;rs34953859;rs55969931;rs148466862;rs116508100;rs9468487;rs3132379;rs3129171;rs9391651;rs6924101;rs73404753;rs57846835	54
OR14J1	6	29274403	29275519	1	protein_coding	442191	8.02406e-08	1.33547	25	21.1	2.7e-29	rs55969931;rs148466862;rs116508100;rs9468487;rs9257572;rs2523432;rs73404753;rs57846835;rs3129171;rs115503606;rs34953859	54
OR5V1	6	29323007	29399744	-1	protein_coding	81696	0.00344262	0.323635	175	23.2	9.3e-36	rs73404753;rs57846835;rs34953859;rs148466862;rs11966136;rs9257572;rs55969931;rs116508100;rs9468487;rs2523432;rs7775835;rs9257795;rs238883;rs9257802;rs1419636;rs3094548;rs1419637;rs73402788;rs9257858;rs73398946;rs2534791;rs17184142	54
OR12D3	6	29341200	29343068	-1	protein_coding	81797	1.34136e-05	0.883549	27	13.66	9.3e-36	rs73404753;rs57846835;rs9257572;rs55969931;rs148466862;rs116508100;rs9468487;rs2523432;rs7775835;rs9257795;rs238883;rs34953859;rs9257802	54
OR12D2	6	29364416	29365448	1	protein_coding	26529	0.601033	0.457835	83	17.43	2.9e-30	rs1419636;rs3094548;rs1419637;rs2523432;rs73404753;rs73402788;rs57846835;rs9257858;rs73398946	54
OR11A1	6	29393281	29424848	-1	protein_coding	26531	0.0434844	1.23026	112	23.2	4.5e-31	rs73404753;rs73402788;rs73398946;rs9257858;rs17184142;rs55969931;rs2534791;rs2523432;rs57846835	54
OR10C1	6	29407083	29408731	1	protein_coding	442194	0.227592	0.363897	90	23.2	4.5e-31	rs73398946;rs9257858;rs17184142;rs55969931;rs2534791;rs2523432	54
OR2H1	6	29424958	29432105	1	protein_coding	26716	0.0449041	-0.358288	33	11.35	4.5e-31	rs73398946;rs2523432;rs17184142;rs2534791;rs73404753;rs57846835;rs9257858	54
MAS1L	6	29454474	29455738	-1	protein_coding	116511	0.000466206	0.689548	17	9.352	3.6e-30	rs17184142;rs55969931;rs9257858;rs2523432;rs2534791	54
UBD	6	29523292	29527702	-1	protein_coding	10537	0.0798958	0.401531	52	23.3	7.9e-31	rs387659;rs2534791;rs73402788;rs3130856;rs1003582;rs2523432;rs2523430;rs362529;rs29242;rs1119080;rs73404753	54
GABBR1	6	29523406	29601753	-1	protein_coding	2550	0.99997	0.238892	128	23.3	2.1e-37	rs387659;rs2534791;rs73402788;rs3130856;rs1003582;rs2523432;rs2523430;rs362529;rs29242;rs1119080;rs73404753;rs1233397;rs115503606;rs28749531;rs29232	54
OR2H2	6	29555683	29556745	1	protein_coding	7932	0.0899459	0.696836	34	13.09	2.1e-37	rs1233397;rs29242;rs2523432;rs115503606;rs28749531	54
RXRB	6	33161365	33168630	-1	protein_coding	6257	0.997594	-0.117234	7	12.06	1.6e-27	rs213209;rs213197;rs383711	55
SLC39A7	6	33168222	33172216	1	protein_coding	7922	0.0149908	-0.946036	8	15.75	1.6e-27	rs213209;rs213197;rs383711;rs1705001	55
HSD17B8	6	33172419	33174608	1	protein_coding	7923	0.744498	0.0599447	10	15.75	1.6e-27	rs213209;rs213197;rs383711;rs1705001;rs1704996	55
RING1	6	33176272	33180499	1	protein_coding	6015	0.915792	NA	13	15.75	1.6e-27	rs213209;rs213197;rs383711;rs1705001;rs1704996;rs1704995	55
VPS52	6	33218049	33239824	-1	protein_coding	6293	0.0159633	0.463747	30	16.46	2.5e-17	rs1704998;rs574142759;rs10456419;rs2269610	55
RPS18	6	33239787	33244287	1	protein_coding	6222	0.962013	-0.158263	14	16.46	5e-16	rs1704998;rs2269610;rs192848672	55
B3GALT4	6	33244917	33252609	1	protein_coding	8705	0.236709	NA	17	26.9	3.4e-17	rs1704998;rs2269610;rs192848672	55
WDR46	6	33246885	33257304	-1	protein_coding	9277	8.42035e-06	0.412534	18	26.9	3.4e-17	rs1704998;rs2269610;rs192848672	55
PFDN6	6	33257079	33266178	1	protein_coding	10471	0.859422	0.536101	8	26.9	3.4e-17	rs192848672;rs1704998;rs2269610	55
RGL2	6	33259431	33267101	-1	protein_coding	5863	0.0747683	-0.299562	9	26.9	3.4e-17	rs192848672;rs1704998;rs2269610	55
TAPBP	6	33267471	33282164	-1	protein_coding	6892	0.000393582	0.574655	7	7.902	5.4e-11	rs1704998;rs2269610	55
ZBTB22	6	33282183	33285719	-1	protein_coding	9278	0.235099	0.0159136	7	11.13	2.1e-21	rs2269610;rs1704998;rs9277976	55
DAXX	6	33286335	33297046	-1	protein_coding	1616	0.842737	0.0174434	7	11.13	2.1e-21	rs1704998;rs2269610;rs9277976	55
KIFC1	6	33359313	33377701	1	protein_coding	3833	0.015578	-0.29917	22	16.31	7.5e-17	rs9277997;rs9278035;rs574142759;rs1704996	55
PHF1	6	33378176	33384230	1	protein_coding	5252	0.999559	NA	17	16.31	7.5e-17	rs9277997;rs574142759;rs1704996	55
CUTA	6	33384219	33386094	-1	protein_coding	51596	1.14218e-05	-0.619996	12	14.1	3.6e-15	rs9277997;rs1704996	55
SYNGAP1	6	33387847	33421466	1	protein_coding	8831	0.999998	-1.10912	28	25.1	2.6e-18	rs9277997;rs9277976;rs192848672;rs576090488;rs10456419;rs1704996	55
ZBTB9	6	33422356	33425325	1	protein_coding	221504	0.0121594	-0.691754	10	10.97	2.9e-17	rs9277997;rs576090488;rs1704996	55
BAK1	6	33540329	33548019	-1	protein_coding	578	0.00348655	-0.655757	29	14.04	4e-15	rs56002904;rs210132;rs9277997;rs1704996;rs574142759	55
GGNBP1	6	33551515	33556803	1	protein_coding	449520	NA	NA	2	12.17	1.2e-08	rs574142759;rs544196891	55
ITPR3	6	33588142	33664351	1	protein_coding	3710	4.97537e-12	NA	6	6.897	6.5e-11	rs9278035;rs113451798;rs10456419;rs574142759;rs576090488	55
UQCC2	6	33662070	33679504	-1	protein_coding	84300	0.0595477	0.254208	3	11.97	4e-11	rs574142759;rs576090488;rs10456419	55
SBP1	6	33663196	33663474	-1	protein_coding	NA	0.00238547	NA	2	6.897	1.2e-08	rs574142759;rs576090488	55
IP6K3	6	33689444	33714762	-1	protein_coding	117283	0.0485339	1.72324	1	0.298	0.017	rs574142759	55
LEMD2	6	33738979	33756913	-1	protein_coding	221496	0.302373	0.39292	2	6.813	3.7e-10	rs574142759;rs10456419	55
MLN	6	33762450	33771788	-1	protein_coding	4295	0.00165857	0.983258	1	2.266	3.7e-10	rs10456419	55
GRM4	6	33989628	34123399	-1	protein_coding	2914	0.97935	-0.635219	1	6.936	NA	rs192848672	55
C6orf106	6	34555065	34664636	-1	protein_coding	64771	0.45403	-1.13555	145	15.38	1.7e-12	rs9462001;rs9469899	55
SNRPC	6	34725183	34741571	1	protein_coding	6631	0.727262	-0.35112	95	14.9	7.8e-09	rs9469899;rs9462001	55
UHRF1BP1	6	34759857	34850915	1	protein_coding	54887	2.46541e-07	-0.830354	174	23.8	1.1e-12	rs9462001;rs9469899	55
TAF11	6	34845555	34855866	-1	protein_coding	6882	0.875432	-0.232569	3	7.826	4.5e-06	rs9462001	55
ANKS1A	6	34857042	35059179	1	protein_coding	23294	0.84686	0.260683	9	14.57	4.5e-06	rs9462001	55
TEAD3	6	35441374	35464853	-1	protein_coding	7005	NA	0.0454437	2	8.39	4.3e-08	rs9366889	56
TULP1	6	35465651	35480715	-1	protein_coding	7287	0.807904	-0.139077	13	8.39	5e-12	rs9366889;rs6457834;rs2894402	56
FKBP5	6	35541362	35696360	-1	protein_coding	2289	0.498849	-0.767039	108	17.47	6e-13	rs6457834;rs9394311;rs6935659;rs1984116;rs11758051;rs4711428;rs9366889	56
ARMC12	6	35704809	35716856	1	protein_coding	221481	0.000270202	0.274184	6	17.47	4.4e-07	rs9394311;rs4711428	56
BACH2	6	90636248	91006627	-1	protein_coding	60468	0.87404	0.545282	175	20.8	6.1e-42	rs12212535;rs207253;rs4142967;rs12212737;rs2501721;rs2021978;rs11755527;rs206916;rs978224;rs72928038;rs12529935;rs654537;rs1394220;rs755178	58
FYN	6	111981535	112194655	-1	protein_coding	2534	0.995636	-0.355551	21	16.98	7.9e-10	rs7758816	59
HBS1L	6	135281516	135424194	-1	protein_coding	10767	0.924522	1.68726	7	7.034	5.5e-08	rs2026938	60
AHI1	6	135604670	135818914	-1	protein_coding	54806	3.25663e-14	-0.773499	40	13.93	7.5e-10	rs5880259;rs6934889	60
SASH1	6	148593440	148873186	1	protein_coding	23328	0.00325444	-1.83989	1	0.212	5.2e-06	rs79708723	61
PDE10A	6	165740776	166400091	-1	protein_coding	10846	0.998485	0.211815	30	6.413	3.6e-09	rs1079418	62
RPS6KA2	6	166822852	167319939	-1	protein_coding	6196	0.0847009	-1.32533	27	6.931	6.5e-11	rs9295378;rs34205129;rs13198107	63
RP11-514O12.4	6	167271582	167369612	-1	protein_coding	NA	NA	NA	126	14.78	1.7e-37	rs9295378;rs34205129;rs13198107;rs10946197;rs2769340;rs1079145;rs2769343;rs57444856;rs4346838;rs13214856;rs2757041;rs117397654;rs368791729	63
RNASET2	6	167342992	167370679	-1	protein_coding	8635	0.00948041	0.087915	102	14.78	1.7e-37	rs34205129;rs9295378;rs10946197;rs2769340;rs1079145;rs2769343;rs57444856;rs4346838;rs13214856;rs2757041;rs117397654;rs13198107;rs368791729	63
FGFR1OP	6	167412670	167466201	1	protein_coding	11116	0.710818	2.03149	215	13.78	3e-37	rs2757041;rs4346838;rs117397654;rs57444856;rs368791729;rs6909475;rs7751133;rs201601284;rs62436797;rs9457250;rs186565115	63
CCR6	6	167525295	167553184	1	protein_coding	1235	0.0664815	2.01028	68	15.5	9.3e-20	rs2021033;rs6909475;rs6927645;rs3093006	63
TCP10L2	6	167559902	167610401	1	protein_coding	401285	0.694467	-0.330282	5	2.479	2.6e-14	rs3093006	63
FOXK1	7	4683388	4811074	1	protein_coding	221937	0.962671	5.7841	24	12.98	2e-08	rs3087749;rs10262715	64
ELMO1	7	36893961	37488852	-1	protein_coding	9844	0.993001	-1.16518	74	14.2	1.1e-11	rs17259544;rs202157095;rs6970810	66
MOSPD3	7	100209725	100213007	1	protein_coding	64598	0.00160694	-0.798832	1	5.98	3.1e-06	rs534043	67
TFR2	7	100218039	100240402	-1	protein_coding	7036	0.000139031	-0.558363	1	5.98	3.1e-06	rs534043	67
GNB2	7	100271154	100276797	1	protein_coding	2783	0.989239	NA	5	5.964	7.4e-10	rs534043	67
GIGYF1	7	100277130	100287071	-1	protein_coding	64599	0.978705	1.43215	11	10.21	4.3e-10	rs534043	67
POP7	7	100303676	100305118	1	protein_coding	10248	0.28566	-0.206279	13	13.79	4.2e-10	rs534043	67
EPO	7	100318423	100321323	1	protein_coding	2056	0.116862	NA	7	13.79	4.2e-10	rs534043	67
SGK223	8	8175258	8244008	-1	protein_coding	157285	5.12369e-20	NA	50	13.09	2.5e-14	rs7841082;rs2979139;rs2980497;rs2945232;rs60672704;rs62496027;rs11778125;rs2979154	68
CLDN23	8	8559448	8561616	1	protein_coding	137075	2.46842e-05	1.93902	3	3.081	3.4e-09	rs1554533;rs505710;rs6985207	68
MFHAS1	8	8640864	8751155	-1	protein_coding	9258	2.2282e-05	0.955184	170	16.03	5.3e-14	rs617813;rs12544992;rs12542733;rs6985207;rs10903311;rs60707155;rs13274028;rs56073940;rs5023278;rs409997;rs399123	68
ERI1	8	8859657	8974256	1	protein_coding	90459	0.000454685	0.94936	94	16.76	5.2e-09	rs12542733;rs6992247;rs28649568;rs10111263	68
PPP1R3B	8	8993765	9009084	-1	protein_coding	79660	0.0229191	3.70853	19	9.129	3.9e-06	rs10111263	68
RP11-10A14.4	8	9009252	9025646	1	protein_coding	NA	NA	NA	4	5.894	5.5e-09	rs2929451;rs12542733	68
TNKS	8	9413424	9639856	1	protein_coding	8658	0.777116	1.63727	106	15.62	4.4e-09	rs2048656;rs13262031	68
MSRA	8	9911778	10286401	1	protein_coding	4482	1.69976e-06	0.60153	187	19.34	2.8e-11	rs11786541;rs7831285;rs11986122;rs17751178;rs6995687;rs35524676;rs7831557;rs34259385	68
SOX7	8	10581278	10697357	-1	protein_coding	83595	0.131242	0.63803	4	4.514	1.4e-05	rs12542037	68
SOX7	8	10582909	10697357	-1	protein_coding	83595	NA	0.63803	4	4.514	1.4e-05	rs12542037	68
XKR6	8	10753555	11058875	-1	protein_coding	286046	0.956777	0.199431	208	14.04	1.2e-09	rs4841567;rs12542037;rs7004825;rs2409717	68
AF131215.5	8	10983980	10987745	-1	protein_coding	NA	NA	NA	15	4.532	2.3e-09	rs4841567;rs2409717;rs7004825	68
MTMR9	8	11141925	11185646	1	protein_coding	66036	0.210866	1.57932	85	22	1.4e-08	rs10098488;rs4841567;rs2572440;rs7004825;rs11787413	68
SLC35G5	8	11188397	11189717	1	protein_coding	83650	0.0274846	0.517542	47	22	1.4e-08	rs4841567;rs10098488;rs2572440;rs11787413	68
C8orf12	8	11225911	11296167	1	protein_coding	83656	0.311269	NA	149	14.38	7e-11	rs2572440;rs11787413;rs11785520;rs7836059;rs2409764	68
FAM167A	8	11278972	11332224	-1	protein_coding	83648	0.000192998	0.911878	22	10.02	1.3e-10	rs7836059;rs11785520;rs2409764;rs4841567;rs7812879	68
BLK	8	11351510	11422113	1	protein_coding	640	2.86166e-07	-0.273662	88	11.59	7.7e-12	rs7812879;rs4841567;rs2467519;rs11250149	68
GATA4	8	11534468	11617511	1	protein_coding	2626	0.802155	0.664929	18	13.44	1e-10	rs12541921;rs4841567	68
FDFT1	8	11653082	11696818	1	protein_coding	2222	NA	1.28566	4	6.867	6.9e-09	rs10903343	68
RP11-297N6.4	8	11655437	11660077	-1	protein_coding	NA	NA	NA	1	1.151	2e-05	rs10903343	68
CTSB	8	11700033	11726957	-1	protein_coding	1508	NA	4.80536	1	3.259	6.9e-09	rs10903343	68
DEFB136	8	11831446	11832108	-1	protein_coding	613210	0.0340001	0.275167	19	9.577	1.8e-10	rs143387422;rs11994417;rs4841669;rs4841567	68
DEFB135	8	11839830	11842099	1	protein_coding	613209	1.31655e-06	0.0826432	23	9.577	2.1e-10	rs4841567;rs143387422;rs11994417;rs4841669	68
DEFB134	8	11850692	11853821	-1	protein_coding	613211	0.0322373	0.812798	15	7.001	4.7e-09	rs4841669	68
RP11-481A20.11	8	11870545	11873043	-1	protein_coding	NA	NA	NA	25	7.369	3.5e-09	rs4841669	68
RAB2A	8	61429416	61536186	1	protein_coding	5862	0.970736	-0.412665	113	15.7	4.9e-10	rs12114596	69
CHD7	8	61591337	61779465	1	protein_coding	55636	1	NA	11	11.46	2.4e-07	rs605701	69
TNFRSF11B	8	119935796	119964439	-1	protein_coding	4982	0.272229	-0.352503	4	5.371	7.3e-09	rs1032129	70
LRRC6	8	133584320	133687838	-1	protein_coding	23639	8.29728e-08	-0.489983	7	5.81	1.1e-07	rs6651261	74
TMEM71	8	133697253	133772958	-1	protein_coding	137835	4.16584e-10	0.169538	74	10.55	4.8e-08	rs6651261;rs6989647;rs2472544	74
PHF20L1	8	133787618	133861052	1	protein_coding	51105	0.999912	-0.146737	91	18.77	6.4e-12	rs6989647;rs2472544	74
TG	8	133879203	134147147	1	protein_coding	7038	2.62956e-29	-0.239932	167	17.19	4.9e-13	rs2472544;rs6989647;rs2068128	74
WISP1	8	134203282	134242587	1	protein_coding	8840	0.00332828	0.45334	16	6.652	5.1e-12	rs111162912;rs7005834	74
PLGRKT	9	5357973	5437878	-1	protein_coding	55848	8.35916e-08	-0.41812	51	10.14	9.4e-12	rs7028486;rs10815216;rs571030703;rs911760	75
IFNA13	9	21367371	21368075	-1	protein_coding	3447	0.71146	0.891807	1	0.524	2.7e-06	rs10811572	76
IFNA2	9	21384254	21385396	-1	protein_coding	3440	0.0445894	-0.0210231	1	2.807	4.9e-07	rs10811572	76
TMOD1	9	100263462	100364030	1	protein_coding	7111	0.856622	0.280702	59	10.82	7.9e-19	rs7037608;rs10982748;rs10817779;rs10817778;rs10818023;rs2805791;rs11789701	77
TSTD2	9	100362362	100395962	-1	protein_coding	158427	1.62946e-06	0.431982	16	11.7	3.6e-12	rs10818023;rs2805791;rs11789701;rs12552830	77
NCBP1	9	100395908	100436030	1	protein_coding	4686	0.999956	-1.21137	9	11.7	1.5e-15	rs10818023;rs12552830;rs2808667	77
XPA	9	100437191	100459639	-1	protein_coding	7507	6.1166e-05	0.134818	6	6.388	1.5e-15	rs10818023;rs2808667;rs2805791	77
FOXE1	9	100615536	100618986	1	protein_coding	2304	NA	0.0484919	80	18.47	2.7e-70	rs6478423;rs1443433;rs6478413;rs12347191;rs146178939;rs7853349;rs723227;rs10760011;rs13289390	77
C9orf156	9	100666771	100684852	-1	protein_coding	51531	4.08084e-05	-0.347007	79	19.55	8.8e-70	rs6478413;rs12347191;rs723227;rs10760011;rs4560904;rs10984601;rs6478423;rs13289390;rs1443433;rs7853349;rs2282192;rs141972376;rs7019196;rs146178939;rs7028759;rs10760017	77
HEMGN	9	100689073	100707138	-1	protein_coding	55363	3.18514e-07	-0.164432	29	14.82	4.2e-33	rs4560904;rs10984601;rs1443433;rs10760017;rs75857772;rs75656766;rs2282192	77
ANP32B	9	100745643	100778225	1	protein_coding	10541	0.957395	NA	46	13.31	9.3e-16	rs4560904;rs10984601;rs7853051;rs7037663;rs10116976;rs7030197;rs932998	77
NANS	9	100819021	100845357	1	protein_coding	54187	0.000176879	NA	28	13.72	4.1e-14	rs7030197;rs1831754;rs7037663;rs1610323;rs10116976	77
TRIM14	9	100831557	100881494	-1	protein_coding	9830	0.0102131	0.0881331	35	13.72	7.5e-11	rs10116976;rs1610323;rs751800;rs7849424;rs2761063	77
CORO2A	9	100883257	100954922	-1	protein_coding	7464	2.57251e-06	0.95601	13	12.87	7.5e-11	rs7849424;rs2761063;rs751800	77
NEK6	9	127019885	127115586	1	protein_coding	10783	0.644138	-0.314011	85	15.55	2e-09	rs34071757;rs12552211;rs11793963	79
PSMB7	9	127115745	127177723	-1	protein_coding	5695	0.941262	-0.188455	64	22.6	2.3e-08	rs12552211;rs34071757;rs11793963	79
IL15RA	10	5990855	6020150	-1	protein_coding	3601	3.17111e-08	0.112618	1	0.462	2.7e-09	rs8177788	80
IL2RA	10	6052652	6104288	-1	protein_coding	3559	0.881289	0.647289	80	14.29	2e-26	rs12722592;rs11256311;rs3793713;rs6602398;rs10905656;rs10905644;rs4747846;rs7920946;rs6602391;rs11256442;rs12253981;rs11256516;rs3118469;rs10795763;rs11597367;rs7090530;rs7072793;rs56179589;rs10752194;rs10905716	80
RBM17	10	6130950	6159420	1	protein_coding	84991	0.998602	-0.0611879	55	9.156	7.6e-22	rs11597367;rs41295145;rs4749997;rs56179589;rs117005264;rs7916878;rs11593331	80
PFKFB3	10	6186881	6277495	1	protein_coding	5209	0.0489318	0.595305	31	9.633	1.9e-17	rs41295145;rs11593586;rs11593331;rs1983890;rs56179589;rs117005264;rs142414821	80
DKFZP667F0711	10	6392278	6394723	1	protein_coding	NA	NA	NA	21	16.33	5.6e-13	rs2387397;rs11258303	80
ARID5B	10	63661059	63856703	1	protein_coding	84159	0.99989	-1.13936	67	20.9	2.3e-31	rs77968426;rs138971559;rs76027217;rs2893877;rs3050508;rs56158918;rs7087125;rs71508903;rs68156080;rs12761779;rs10821945;rs35550139;rs10821948;rs148672683	81
RTKN2	10	63942794	64028466	-1	protein_coding	219790	1.30977e-14	2.54628	169	17.85	3.4e-13	rs12767995;rs10821967;rs61850822;rs10761620;rs61850861;rs571188245;rs1432413	81
ZNF365	10	64133951	64431771	1	protein_coding	22891	3.62115e-05	-0.151965	2	8.735	3.4e-05	rs148672683	81
NKX2-3	10	101292690	101296278	1	protein_coding	159296	0.802089	-0.0957717	49	15.88	7.6e-12	rs10748781;rs11361434	83
PLEKHA1	10	124134212	124191867	1	protein_coding	59338	0.0177773	-0.988609	66	17.59	2.9e-10	rs3850765;rs4146894	84
HTRA1	10	124221041	124274424	1	protein_coding	5654	0.0169475	NA	1	14.68	7.9e-09	rs2672588	84
ATHL1	11	289135	296107	1	protein_coding	80162	3.53242e-09	0.935514	3	3.852	1.2e-06	rs10751648;rs10751647	85
IFITM5	11	298200	299526	-1	protein_coding	387733	0.000115705	NA	14	14.83	5.9e-09	rs10751648;rs10751647	85
IFITM2	11	307631	315272	1	protein_coding	10581	0.299376	2.27367	16	14.83	5.9e-09	rs10751648;rs10751647	85
IFITM1	11	313506	315272	1	protein_coding	8519	0.221686	-0.30084	15	14.83	5.9e-09	rs10751647;rs10751648	85
IFITM3	11	319669	327537	-1	protein_coding	10410	0.199202	2.72623	2	6.776	1.7e-05	rs10751648	85
C11orf35	11	554855	560779	-1	protein_coding	256329	1.19219e-17	NA	7	9.747	1.1e-06	rs7936397	86
RASSF7	11	560404	564021	1	protein_coding	8045	3.45003e-06	NA	19	9.747	1e-06	rs7936397	86
PHRF1	11	576486	612222	1	protein_coding	57661	0.948919	NA	84	12.48	3.4e-08	rs7936397	86
IRF7	11	612553	615999	-1	protein_coding	3665	3.31354e-07	-0.857856	36	12.48	5.2e-08	rs7936397	86
CDHR5	11	616565	626078	-1	protein_coding	53841	1.31307e-10	0.549306	47	12.48	5.2e-08	rs7936397	86
SCT	11	626431	627143	-1	protein_coding	6343	0.406651	NA	25	12.47	5.2e-08	rs7936397	86
DRD4	11	637293	640706	1	protein_coding	1815	7.58379e-06	NA	11	6.49	7.4e-08	rs7936397	86
DEAF1	11	644233	706715	-1	protein_coding	10522	0.000193157	NA	1	2.795	NA	rs7936397	86
CD44	11	35160417	35253949	1	protein_coding	960	0.00826938	-0.278094	21	11.96	8.2e-13	rs11607862;rs10488812	87
SLC1A2	11	35272753	35441610	-1	protein_coding	6506	0.907793	1.49828	184	16.23	1.5e-17	rs10742340;rs61882797;rs61882798;rs10488812;rs61880962;rs17379710	87
SLC15A3	11	60704556	60720002	-1	protein_coding	51296	3.65752e-07	-0.153115	4	4.218	1.3e-08	rs148481877	88
CD6	11	60739115	60787849	1	protein_coding	923	0.00430466	-0.77189	18	5.659	4.2e-09	rs148481877	88
MYRF	11	61520114	61555990	1	protein_coding	745	0.999848	-1.65959	15	14.1	1.3e-07	rs174559	89
TMEM258	11	61535973	61560274	-1	protein_coding	746	0.000864646	0.122739	18	14.1	4.2e-08	rs174559	89
FEN1	11	61560109	61564716	1	protein_coding	2237	3.47774e-05	-0.45994	16	14.1	2.8e-08	rs174559	89
FADS2	11	61560452	61634826	1	protein_coding	9415	0.990052	-0.476246	51	14.1	7.3e-09	rs174559	89
FADS1	11	61567099	61596790	-1	protein_coding	3992	0.383801	-0.763753	39	14.1	7.3e-09	rs174559	89
VEGFB	11	64002010	64006259	1	protein_coding	7423	1.52262e-06	NA	2	18.33	3e-07	rs11601860	90
FKBP2	11	64008475	64011604	1	protein_coding	2286	0.30716	-0.905814	3	18.33	2.6e-07	rs11601860	90
PPP1R14B	11	64011956	64014413	-1	protein_coding	26472	0.709204	NA	4	18.33	2.6e-07	rs11601860	90
PLCB3	11	64018995	64036622	1	protein_coding	5331	0.968377	NA	4	18.33	2.6e-07	rs11601860	90
BAD	11	64037302	64052176	-1	protein_coding	572	0.000414579	-0.403997	2	13.7	5.6e-09	rs11601860	90
GPR137	11	64037534	64056972	1	protein_coding	56834	0.484398	NA	2	13.7	5.6e-09	rs11601860	90
KCNK4	11	64058774	64067503	1	protein_coding	50801	0.0424812	-0.751016	2	13.7	5.6e-09	rs11601860	90
ESRRA	11	64073044	64084215	1	protein_coding	2101	0.527244	-0.405327	2	1.847	5.8e-09	rs11601860	90
TRMT112	11	64083932	64085556	-1	protein_coding	51504	0.141017	0.0659088	2	1.847	5.8e-09	rs11601860	90
PRDX5	11	64085560	64089283	1	protein_coding	25824	0.00314038	-0.356656	3	1.847	5.8e-09	rs11601860	90
CCDC88B	11	64107695	64125006	1	protein_coding	283234	0.000929045	0.920183	37	16.01	3.8e-09	rs11601860	90
RPS6KA4	11	64126620	64139687	1	protein_coding	8986	0.999475	NA	41	16.99	5.9e-08	rs11601860	90
PANX1	11	93862094	93915138	1	protein_coding	24145	0.0030955	1.4662	7	6.637	3.6e-09	rs2282655	91
APOC3	11	116700422	116703788	1	protein_coding	345	0.000678026	0.121255	5	10.23	2.2e-05	rs2170317;rs12271161	93
APOA1	11	116706467	116708666	-1	protein_coding	335	0.0487384	0.161101	6	10.23	8.8e-06	rs2170317;rs12271161	93
SIK3	11	116714118	116969153	-1	protein_coding	23387	0.999883	0.278236	325	19.82	3.4e-08	rs2170317;rs12271161	93
PAFAH1B2	11	117014983	117047610	1	protein_coding	5049	0.962029	3.35677	38	14.11	2.5e-08	rs2170317	93
SIDT2	11	117049449	117068160	1	protein_coding	51092	0.0025724	-0.315318	32	21.8	1.4e-08	rs2170317	93
TAGLN	11	117070037	117075498	1	protein_coding	6876	0.241538	-0.64579	21	21.8	1.4e-08	rs2170317	93
PCSK7	11	117075053	117103241	-1	protein_coding	9159	0.19137	NA	24	21.8	1.4e-08	rs2170317	93
RNF214	11	117103341	117157161	1	protein_coding	257160	0.830018	NA	1	2.165	5.4e-07	rs2170317	93
KLRB1	12	9747147	9760482	-1	protein_coding	3820	4.43125e-06	1.09034	72	22.2	2.9e-11	rs10743788;rs35986129;rs1560007	95
CLEC2D	12	9817565	9848413	1	protein_coding	29121	0.767945	-0.087142	56	14.03	1.1e-25	rs35986129;rs1560007;rs7959272;rs7977940;rs2080211;rs10844682;rs117671496;rs10844622;rs11052384	95
CLECL1	12	9868456	9885895	-1	protein_coding	160365	1.65163e-06	0.878504	100	21	5.8e-26	rs10844622;rs7977940;rs10844682;rs117671496;rs35986129;rs2080211;rs917911	95
CD69	12	9905082	9913497	-1	protein_coding	969	0.0188834	0.760407	66	14.62	3.8e-29	rs10844682;rs117671496;rs917911;rs10844790;rs2268142;rs12423545;rs3176774	95
PMEL	12	56347889	56367101	-1	protein_coding	6490	1.12363e-07	0.0288627	9	22.1	1.8e-11	rs11611029;rs773107;rs11171739	96
CDK2	12	56360553	56366568	1	protein_coding	1017	0.958299	0.0341742	9	22.1	1.8e-11	rs11611029;rs773107;rs11171739	96
RAB5B	12	56367697	56388490	1	protein_coding	5869	0.215699	-0.941662	24	22.1	1.2e-11	rs11611029;rs773107;rs11171739	96
SUOX	12	56390964	56400425	1	protein_coding	6821	0.00208477	0.565694	14	21.2	1.2e-11	rs773107;rs11171739;rs11611029	96
IKZF4	12	56401443	56432219	1	protein_coding	64375	0.953608	-1.66787	13	9.023	8.7e-12	rs11171739;rs773107	96
RPS26	12	56435637	56438116	1	protein_coding	6231	0.753343	-0.144336	10	9.023	8.7e-12	rs11171739;rs773107;rs11611029	96
ERBB3	12	56473641	56497289	1	protein_coding	2065	4.35825e-06	-0.325931	29	16.08	5.9e-13	rs11171739;rs773107;rs11611029;rs2292238;rs4759228	96
RP11-603J24.9	12	56495115	56503073	1	protein_coding	NA	NA	NA	9	16.08	2.5e-10	rs2292238;rs4759228	96
PA2G4	12	56498103	56507691	1	protein_coding	5036	0.998001	-0.439062	7	16.08	2.5e-10	rs2292238;rs4759228	96
RPL41	12	56510370	56511727	1	protein_coding	6171	0.0415296	-0.78954	1	2.476	2.6e-08	rs4759228	96
ZC3H10	12	56511943	56516278	1	protein_coding	84872	0.79202	-0.739788	1	2.476	2.6e-08	rs4759228	96
ESYT1	12	56512034	56538455	1	protein_coding	23344	2.14072e-07	-0.5723	1	2.476	2.6e-08	rs4759228	96
C12orf42	12	103631369	103889749	-1	protein_coding	374470	2.29276e-07	-0.161186	216	18.85	7.7e-15	rs12229038;rs12578952;rs10861030;rs1343847;rs1320343;rs12582330	98
CCDC63	12	111284573	111345339	1	protein_coding	160762	4.48038e-10	0.140066	50	10.25	6.3e-14	rs12184466;rs7303049;rs933296;rs11065746;rs11065755	99
MYL2	12	111348623	111358526	-1	protein_coding	4633	0.0168131	-0.496132	50	14.65	6.6e-26	rs11065746;rs933296;rs11065785	99
CUX2	12	111471828	111788358	1	protein_coding	23316	0.999656	-1.06059	217	18.97	7.1e-71	rs11065822;rs1001484;rs1985097;rs6489979;rs4766551;rs56059217;rs7952972;rs10774616;rs2339716;rs4766453;rs6490042;rs7963641;rs561500595;rs2301658;rs1265564;rs3809272;rs7299183;rs3062392;rs7398796;rs6490061;rs61507607;rs115647629	99
FAM109A	12	111798455	111806925	-1	protein_coding	144717	0.00514983	-0.607261	38	17.49	3.1e-39	rs7398796;rs6490042;rs6490061;rs115647629;rs3809272	99
SH2B3	12	111843752	111889427	1	protein_coding	10019	0.00592219	-0.243854	48	21.4	9.4e-116	rs3184504;rs4375492;rs78589015;rs695872;rs12423041;rs111442488;rs115647629;rs112142794	99
ATXN2	12	111890018	112037480	-1	protein_coding	6311	0.999862	-0.359942	128	18.59	9.4e-116	rs695872;rs4375492;rs12423041;rs3184504;rs78589015;rs58235019;rs615134;rs111442488;rs115647629;rs117965634;rs201740907;rs142334371;rs648997;rs61944391;rs142170016;rs117532831	99
BRAP	12	112079950	112123790	-1	protein_coding	8315	0.0157033	-0.900035	35	11.71	1.4e-89	rs695872;rs12423041;rs3184504;rs58235019;rs10744774;rs11066085;rs1966343;rs201740907;rs117532831;rs78589015;rs10850062	99
ACAD10	12	112123857	112194903	1	protein_coding	80724	4.01457e-20	-0.311041	73	11.71	1.5e-86	rs1966343;rs12423041;rs695872;rs201740907;rs11066085;rs10850062;rs117532831;rs112142794;rs113589536;rs56750693;rs3184504;rs58235019;rs6490291	99
RP11-162P23.2	12	112191694	112229222	1	protein_coding	NA	NA	NA	37	14.56	1.5e-86	rs695872;rs12423041;rs11066085;rs1966343;rs10850062;rs117532831;rs3184504;rs58235019;rs117965634;rs78589015	99
ALDH2	12	112204691	112247782	1	protein_coding	217	1.73245e-06	NA	49	14.56	1.5e-86	rs11066085;rs1966343;rs10850062;rs695872;rs12423041;rs117532831;rs3184504;rs58235019;rs117965634;rs78589015;rs1468252;rs201740907	99
MAPKAPK5	12	112279782	112334343	1	protein_coding	8550	0.0234226	NA	155	15.93	3.3e-83	rs12423041;rs3184504;rs58235019;rs1966343;rs75953948;rs201740907;rs11066085;rs10850062;rs1468252;rs10744774;rs142334371;rs112142794;rs113589536;rs78589015	99
TMEM116	12	112369086	112450970	-1	protein_coding	89894	1.14999e-09	-0.62084	166	17.1	2e-25	rs201740907;rs12423041;rs1468252;rs11066091;rs112142794;rs113589536;rs2339905;rs11066085;rs1966343;rs10850062;rs78589015;rs10744774;rs117532831	99
ERP29	12	112451120	112461255	1	protein_coding	10961	0.470649	-0.618385	41	23.6	9.9e-34	rs1468252;rs78589015;rs201740907;rs10744774;rs117532831;rs11066085;rs1966343;rs10850062	99
NAA25	12	112464500	112546826	-1	protein_coding	80018	0.99999	-1.15626	74	23.6	1.5e-77	rs1468252;rs201740907;rs11066085;rs1966343;rs10850062;rs112142794;rs113589536;rs3184504;rs58235019;rs12423041;rs117102609;rs35450384;rs117532831;rs112693912;rs78589015;rs11066272;rs233701	99
TRAFD1	12	112563305	112591407	1	protein_coding	10906	1.82692e-05	-1.37633	33	15.74	6.7e-81	rs1468252;rs201740907;rs12423041;rs142334371;rs3184504;rs58235019;rs11066085;rs1966343;rs10850062	99
HECTD4	12	112597992	112819896	-1	protein_coding	283450	1	NA	167	21	5.1e-81	rs142334371;rs3184504;rs58235019;rs1468252;rs201740907;rs11066085;rs1966343;rs10850062;rs77215829;rs112142794;rs113589536;rs12423041;rs78589015;rs11615234;rs547587127;rs117965634;rs10744774;rs11066272;rs7398263	99
RPL6	12	112842994	112856642	-1	protein_coding	6128	0.988288	0.0267551	25	13.28	1.5e-80	rs11066085;rs1966343;rs10850062;rs1468252;rs201740907;rs3184504;rs58235019;rs12423041;rs561190073;rs78589015	99
PTPN11	12	112856155	112947717	1	protein_coding	5781	0.999877	-2.25304	64	11.39	2.5e-80	rs201740907;rs561190073;rs11066085;rs1966343;rs10850062;rs1468252;rs78589015;rs3184504;rs58235019;rs6490291;rs10744774;rs113589536;rs12423041	99
RPH3A	12	113008184	113336686	1	protein_coding	22895	0.738603	0.425292	120	15.37	6.7e-42	rs3858706;rs1468252;rs78589015;rs1966343;rs10850062;rs233701;rs11066353;rs233724;rs494273;rs233721;rs233717;rs2541038;rs232924;rs232927;rs232935;rs2384049;rs976702;rs6489855;rs2189271;rs10774659	99
RP11-307N16.6	13	24553839	24895169	1	protein_coding	221178	NA	NA	67	10.69	2.1e-23	rs17364832;rs7319037;rs4770628	100
SPATA13	13	24553944	24881212	1	protein_coding	221178	0.528844	2.01666	67	10.69	2.1e-23	rs17364832;rs7319037;rs4770628	100
ATP5EP2	13	28519343	28519727	1	protein_coding	432369	0.0224816	NA	9	10.93	1.7e-10	rs117808697;rs75863106	101
FLT3	13	28577411	28674729	-1	protein_coding	2322	0.609048	NA	2	5.846	2.4e-24	rs76428106;rs79490353	101
PAN3	13	28712643	28869475	1	protein_coding	255967	0.99999	NA	1	2.42	1.7e-08	rs145096717	101
TNFSF11	13	43136872	43182149	1	protein_coding	8600	0.130192	0.239415	2	19.36	1.3e-08	rs138818878	102
UBAC2	13	99853028	100038688	1	protein_coding	337867	0.111492	-0.618331	62	11.88	2.8e-09	rs9300538	103
GPR18	13	99906968	99913998	-1	protein_coding	2841	9.91796e-07	-0.344565	6	3.949	7.3e-09	rs9300538	103
GPR183	13	99946784	99959659	-1	protein_coding	1880	0.0255456	0.12215	10	7.228	9.9e-09	rs9300538	103
RAD51B	14	68286496	69196935	1	protein_coding	5890	1.45737e-09	0.621695	85	19.44	3.9e-11	rs3784099;rs7140939	104
CEP128	14	80943330	81425861	-1	protein_coding	145508	4.0919e-18	0.575777	1	0.332	4.9e-08	rs2114702	105
RASGRP1	15	38780304	38857776	-1	protein_coding	10125	0.189677	-0.7689	37	11.47	9.4e-18	rs11073332;rs7173565;rs201288484;rs377093688;rs58711961;rs28693900	108
PAPD5	16	50186829	50269221	1	protein_coding	64282	0.998506	0.600388	2	3.819	5e-10	rs373303890	109
ADCY7	16	50280048	50352046	1	protein_coding	113	0.0177212	-0.627247	26	25	9.7e-15	rs78534766;rs7184802;rs12325247	109
BRD7	16	50347398	50402845	-1	protein_coding	29117	0.944865	NA	77	15.42	3.5e-13	rs7184802;rs12325247;rs182787262	109
NKD1	16	50582241	50670647	1	protein_coding	85407	0.99793	-1.22578	2	4.877	3e-09	rs142563613	109
SNX20	16	50700211	50715264	-1	protein_coding	124460	4.12728e-05	0.0669794	10	6.067	4e-09	rs139397276;rs149020882	109
NOD2	16	50727514	50766988	1	protein_coding	64127	5.52077e-19	0.20794	4	7.563	6.6e-09	rs149020882	109
KIAA0895L	16	67209505	67217943	-1	protein_coding	653319	0.0184331	-1.97738	1	5.928	1.8e-07	rs150013688	110
EXOC3L1	16	67218269	67224107	-1	protein_coding	283849	7.64088e-10	-0.240289	1	5.928	1.8e-07	rs150013688	110
E2F4	16	67226072	67232821	1	protein_coding	1874	0.320999	-0.200002	1	5.928	1.8e-07	rs150013688	110
ELMO3	16	67233014	67237932	1	protein_coding	79767	1.20206e-07	0.44782	1	5.928	1.8e-07	rs150013688	110
LRRC29	16	67241042	67260951	-1	protein_coding	26231	0.00720376	-0.569543	1	15.83	1e-07	rs150013688	110
AC040160.1	16	67244251	67260930	-1	protein_coding	NA	NA	NA	1	15.83	1e-07	rs150013688	110
TMEM208	16	67261006	67263181	1	protein_coding	29100	0.424874	-0.539675	1	15.83	1e-07	rs150013688	110
FHOD1	16	67263290	67281561	-1	protein_coding	29109	9.46043e-11	0.241355	1	15.83	1e-07	rs150013688	110
SLC9A5	16	67271586	67306093	1	protein_coding	6553	NA	-0.39077	6	15.83	9e-08	rs150013688	110
PLEKHG4	16	67311413	67323402	1	protein_coding	25894	1.46441e-09	-1.21685	7	16.36	9.3e-08	rs150013688	110
KCTD19	16	67323331	67360666	-1	protein_coding	146212	3.33892e-08	NA	23	16.88	8.5e-09	rs150013688	110
LRRC36	16	67360701	67419106	1	protein_coding	55282	3.63106e-10	NA	54	24.4	2e-09	rs150013688	110
TPPP3	16	67423712	67427438	-1	protein_coding	51673	0.311517	0.0216755	16	16.65	1.2e-08	rs150013688	110
ZDHHC1	16	67428322	67450736	-1	protein_coding	29800	5.10929e-06	NA	33	17.24	4.9e-09	rs150013688;rs11867039	110
HSD11B2	16	67464555	67471456	1	protein_coding	3291	0.244955	NA	20	17.24	3.6e-09	rs150013688;rs11867039	110
ATP6V0D1	16	67471917	67515140	-1	protein_coding	9114	0.988132	-0.0425072	34	16.47	3.6e-09	rs11867039;rs150013688	110
AGRP	16	67516474	67517716	-1	protein_coding	181	0.0903873	-0.228652	13	16.47	1.7e-08	rs150013688;rs11867039	110
FAM65A	16	67552321	67580691	1	protein_coding	79567	0.895578	-0.435667	14	13.8	4.7e-09	rs150013688;rs11867039	110
CTCF	16	67596310	67673086	1	protein_coding	10664	0.997925	-0.536093	14	21.3	2.8e-08	rs150013688	110
RLTPR	16	67678822	67691472	1	protein_coding	146206	0.0223533	NA	11	18.7	3.8e-08	rs150013688	110
ACD	16	67691415	67694713	-1	protein_coding	65057	5.7798e-07	NA	9	18.7	7.1e-07	rs150013688	110
PARD6A	16	67694849	67696681	1	protein_coding	50855	0.854735	NA	9	18.7	7.5e-07	rs150013688	110
ENKD1	16	67696848	67701168	-1	protein_coding	84080	2.15383e-05	NA	9	18.7	7.5e-07	rs150013688	110
C16orf86	16	67700719	67702661	1	protein_coding	388284	0.652429	NA	7	18.7	8.2e-07	rs150013688	110
GFOD2	16	67708434	67753324	-1	protein_coding	81577	0.0605374	-0.955753	15	10.36	6e-07	rs150013688	110
RANBP10	16	67757005	67840555	-1	protein_coding	57610	0.951824	-2.1592	13	13.33	1.7e-06	rs150013688	110
TSNAXIP1	16	67840668	67866051	1	protein_coding	55815	9.27238e-18	-0.329502	3	8.585	2.9e-06	rs150013688	110
CENPT	16	67862060	67881714	-1	protein_coding	80152	0.0553624	-0.678946	4	22	2.8e-06	rs150013688	110
THAP11	16	67876213	67878097	1	protein_coding	57215	0.465633	NA	3	22	2.8e-06	rs150013688	110
NUTF2	16	67880635	67906470	1	protein_coding	10204	0.88515	-0.697364	5	22	2.8e-06	rs150013688	110
EDC4	16	67906926	67918406	1	protein_coding	23644	0.995196	-0.559325	1	4.936	2.8e-06	rs150013688	110
NRN1L	16	67918708	67922758	1	protein_coding	123904	0.000386711	-0.414516	1	4.936	2.8e-06	rs150013688	110
PSKH1	16	67927175	67963581	1	protein_coding	5681	0.0178742	-1.24293	4	10.91	3.3e-06	rs150013688	110
CTRL	16	67961543	67966317	-1	protein_coding	1506	7.86918e-06	-0.42882	2	10.91	3.5e-06	rs150013688	110
CTC-479C5.12	16	67963517	67969920	-1	protein_coding	NA	NA	NA	2	10.91	3.5e-06	rs150013688	110
PSMB10	16	67968405	67970990	-1	protein_coding	5699	2.33998e-05	-0.21892	1	10.91	3.8e-06	rs150013688	110
LCAT	16	67973653	67978034	-1	protein_coding	3931	0.496436	-0.294093	2	10.91	3.8e-06	rs150013688	110
SLC12A4	16	67977377	68003504	-1	protein_coding	6560	1.82559e-07	-0.363904	15	10.91	6.1e-07	rs150013688	110
DPEP3	16	68009566	68014732	-1	protein_coding	64180	9.13572e-07	-0.50899	13	10.08	5e-07	rs150013688	110
DPEP2	16	68021297	68034489	-1	protein_coding	64174	4.01062e-05	-0.461549	3	0.772	5e-07	rs150013688	110
DUS2	16	68021649	68113223	1	protein_coding	54920	0.000272032	NA	3	0.772	5e-07	rs150013688	110
GPS2	17	7214643	7218883	-1	protein_coding	2874	0.590138	NA	1	12.62	5e-14	rs61759532	112
RP11-542C16.2	17	7215980	7222493	-1	protein_coding	NA	NA	NA	1	12.62	5e-14	rs61759532	112
NEURL4	17	7218947	7232712	-1	protein_coding	84461	0.999977	-0.520877	6	20.3	1.3e-15	rs61759532	112
ACAP1	17	7239848	7254797	1	protein_coding	9744	0.237756	-0.214185	8	20.3	1.3e-15	rs61759532;rs12940336;rs2292067	112
KCTD11	17	7255208	7258258	1	protein_coding	147040	0.447451	-0.650823	3	14.17	1.4e-09	rs12940336;rs2292067	112
TMEM95	17	7258442	7260538	1	protein_coding	339168	0.00145965	0.0522492	3	14.17	1.4e-09	rs12940336;rs2292067	112
PIK3R5	17	8782233	8869029	-1	protein_coding	23533	0.817694	-0.659327	34	10.98	4.4e-10	rs7218886;rs1088898	113
DHX58	17	40253422	40264751	-1	protein_coding	79132	7.28555e-08	0.278801	30	14.03	6.3e-09	rs35370188;rs12325861	114
KAT2A	17	40265126	40273376	-1	protein_coding	2648	0.408332	-0.658677	42	22.4	2e-12	rs35370188;rs12325861	114
CTD-2132N18.3	17	40271692	40306934	-1	protein_coding	NA	NA	NA	58	22.4	1.6e-12	rs35370188;rs12325861;rs75140957	114
HSPB9	17	40274756	40275371	1	protein_coding	94086	5.41472e-05	-0.525749	28	22.4	2e-12	rs35370188;rs12325861	114
RAB5C	17	40276994	40307035	-1	protein_coding	5878	0.82657	-0.36267	56	22.4	1.6e-12	rs35370188;rs12325861;rs75140957	114
KCNH4	17	40308909	40333296	-1	protein_coding	23415	0.999979	-0.452983	2	10.85	8.4e-12	rs12325861	114
GHDC	17	40340817	40346531	-1	protein_coding	84514	2.12125e-05	-0.790743	2	7.523	3.1e-07	rs17884478	114
STAT5B	17	40351186	40428725	-1	protein_coding	6777	0.999953	-0.776026	2	7.523	3.1e-07	rs17884478	114
STAT5A	17	40439565	40463961	1	protein_coding	6776	0.999866	-0.759016	1	0.245	5.1e-06	rs35950888	114
STAT3	17	40465342	40540586	-1	protein_coding	6774	0.999989	-0.485533	111	14.37	3.1e-09	rs35950888;rs17884478	114
PTRF	17	40554470	40575535	-1	protein_coding	284119	0.020881	1.33164	5	6.299	5.9e-09	rs17884478;rs35950888	114
ITGB3	17	45331212	45421658	1	protein_coding	3690	0.1417	-0.214709	43	12.41	2.3e-12	rs12942340;rs5918;rs73316435;rs41444548;rs543135444	115
ITGB3	17	45331263	45421658	1	protein_coding	3690	NA	-0.214709	43	12.41	2.3e-12	rs12942340;rs5918;rs73316435;rs41444548;rs543135444	115
EFCAB13	17	45400656	45518678	1	protein_coding	124989	8.21992e-19	-0.190445	5	3.884	9.1e-15	rs41444548;rs543135444	115
NPEPPS	17	45600308	45700642	1	protein_coding	9520	0.999906	-0.210177	6	5.877	4.7e-14	rs543135444;rs41444548;rs79553110	115
KPNB1	17	45726842	45762871	1	protein_coding	3837	0.999994	-0.517927	8	18.46	4.2e-05	rs1808192	115
TBKBP1	17	45771447	45789416	1	protein_coding	9755	0.0383778	-1.54619	17	18.46	1.4e-12	rs1808192	115
TBX21	17	45810610	45823485	1	protein_coding	30009	0.963243	0.0831505	32	19.87	2.7e-15	rs11657388;rs59216876;rs41444548;rs55745341	115
OSBPL7	17	45884738	45899200	-1	protein_coding	114881	0.181605	0.183707	2	0.768	NA	rs55745341	115
PTPN2	18	12785477	12929642	-1	protein_coding	5771	0.995606	0.362131	30	10.41	1.9e-11	rs7237497;rs6505765	116
SS18	18	23596578	23671181	-1	protein_coding	6760	0.994141	-0.392573	5	14.93	1e-09	rs607404	117
DOK6	18	67068291	67516323	1	protein_coding	220164	0.45884	-0.363606	22	9.467	1.6e-11	rs1790963;rs7241191	118
CD226	18	67498394	67629039	-1	protein_coding	10666	0.505154	0.135038	66	15.31	1.6e-11	rs1790963;rs7241191	118
NFATC1	18	77155856	77289325	1	protein_coding	4772	0.96922	0.750396	19	6.088	1.3e-08	rs8093850;rs59725651	119
FEM1A	19	4791728	4795571	1	protein_coding	55527	NA	-1.05066	8	9.238	2.2e-08	rs1183674	120
TICAM1	19	4815944	4831716	-1	protein_coding	148022	0.852477	0.199244	42	8.313	1.1e-18	rs1183674;rs10424978;rs7252263;rs59129932	120
PLIN3	19	4838353	4867780	-1	protein_coding	10226	1.23739e-08	-0.0707402	23	8.313	1.1e-18	rs10424978;rs1183674;rs59129932	120
ZGLP1	19	10415479	10420556	-1	protein_coding	100125288	0.437505	-0.724182	1	20.8	5e-10	rs34536443	121
FDX1L	19	10416103	10426691	-1	protein_coding	112812	0.00318935	-0.349449	1	20.8	5e-10	rs34536443	121
CTD-2369P2.10	19	10416103	10426685	-1	protein_coding	NA	NA	NA	1	20.8	5e-10	rs34536443	121
CTD-2369P2.12	19	10426147	10431354	-1	protein_coding	NA	NA	NA	1	20.8	5e-10	rs34536443	121
RAVER1	19	10426888	10444316	-1	protein_coding	125950	0.98234	-0.936312	1	20.8	5e-10	rs34536443	121
ICAM3	19	10444452	10450499	-1	protein_coding	3385	2.07708e-22	-0.380121	1	0.67	9.7e-10	rs11085727	121
TYK2	19	10461209	10491352	-1	protein_coding	7297	0.00431448	0.691128	7	25.5	8.3e-13	rs11085727;rs34536443	121
CDC37	19	10501810	10530797	-1	protein_coding	11140	0.962358	-0.621305	1	0.364	1.3e-10	rs34536443	121
PDE4A	19	10527449	10580305	1	protein_coding	5141	0.976418	NA	1	1.294	5e-08	rs34536443	121
IL12RB1	19	18169805	18209754	-1	protein_coding	3594	1.17877e-07	-0.371441	10	12.26	8.7e-06	rs55990904	122
MAST3	19	18208603	18262502	1	protein_coding	23031	0.998925	-0.507841	30	12.26	2.7e-07	rs55990904;rs200378	122
PIK3R2	19	18263928	18281350	1	protein_coding	5296	0.939627	-1.47581	14	22.3	4.7e-09	rs200378;rs55990904	122
PIK3R2	19	18263968	18288927	1	protein_coding	5296	NA	-1.47581	19	22.3	4.7e-09	rs200378;rs55990904	122
IFI30	19	18283972	18288927	1	protein_coding	10437	2.6017e-05	0.184108	16	22.3	4.7e-09	rs200378;rs55990904	122
MPV17L2	19	18303992	18307758	1	protein_coding	84769	1.67296e-07	0.4649	15	22.7	2.5e-08	rs55990904	122
RAB3A	19	18307594	18314884	-1	protein_coding	5864	0.870968	NA	14	22.7	2.5e-08	rs55990904	122
PDE4C	19	18318771	18366229	-1	protein_coding	5143	4.88575e-05	0.288882	13	9.609	1.2e-07	rs55990904	122
KIAA1683	19	18367908	18385319	-1	protein_coding	80726	8.28482e-06	-0.117608	29	17.46	5.7e-17	rs12973608;rs12981406;rs4254438	122
JUND	19	18390563	18392432	-1	protein_coding	3727	0.560887	NA	41	17.46	5.1e-17	rs12973608;rs12981406;rs4254438;rs143105157	122
LSM4	19	18417040	18434084	-1	protein_coding	25804	0.667371	-0.63536	2	0.707	9.5e-15	rs4254438;rs12973608	122
NOSIP	19	50058968	50093519	-1	protein_coding	51070	0.00230157	-0.458735	33	21.6	2.6e-08	rs113222846	123
PRRG2	19	50083903	50094272	1	protein_coding	5639	5.96506e-05	-0.0307732	33	21.6	2.6e-08	rs113222846	123
PRR12	19	50094900	50129696	1	protein_coding	57479	0.99997	NA	68	21.6	1.5e-10	rs113222846;rs28567593;rs7251	123
RRAS	19	50138549	50143458	-1	protein_coding	6237	0.287257	-0.530932	17	4.477	9.4e-11	rs113222846;rs28567593;rs7251;rs7508601	123
SCAF1	19	50145382	50161899	1	protein_coding	58506	0.998788	NA	22	11.47	3.7e-11	rs113222846;rs28567593;rs7251;rs7508601	123
IRF3	19	50162826	50169132	-1	protein_coding	3661	0.00321742	NA	14	11.47	3.7e-11	rs7251;rs28567593	123
BCL2L12	19	50168823	50177173	1	protein_coding	83596	1.55699e-05	0.449267	14	13.26	3.7e-11	rs7251;rs28567593	123
PRMT1	19	50179043	50192286	1	protein_coding	3276	0.993588	-0.276978	11	13.99	7.3e-12	rs7251;rs12980063	123
ADM5	19	50191921	50193832	1	protein_coding	199800	0.0362144	-1.24324	8	13.99	7.3e-12	rs12980063	123
CPT1C	19	50194155	50216988	1	protein_coding	126129	0.000284628	-0.155831	9	13.99	7.3e-12	rs12980063	123
NF2	22	29999545	30094587	1	protein_coding	4771	0.999923	0.150793	1	4.967	5.5e-07	rs73162770	126
CABP7	22	30116073	30127828	1	protein_coding	164633	0.899633	NA	9	16.23	9.8e-07	rs5763797;rs62226440;rs73162770	126
ZMAT5	22	30126945	30163000	-1	protein_coding	55954	0.000193623	-0.275603	23	16.23	4.8e-07	rs5763797;rs62226440;rs73162770	126
UQCR10	22	30163358	30166402	1	protein_coding	29796	0.149717	0.0389739	12	10.81	4.8e-07	rs5763797;rs62226440	126
ASCC2	22	30184597	30234271	-1	protein_coding	84164	0.178385	-0.345582	45	16.83	7.3e-08	rs62226440;rs5763797;rs714027;rs73162770	126
MTMR3	22	30279144	30426855	1	protein_coding	8897	0.994952	0.321111	148	17.97	3.8e-13	rs714027;rs62226440;rs5763797;rs73162770	126
HORMAD2	22	30476163	30573064	1	protein_coding	150280	3.4485e-05	-0.524289	72	17.8	7.2e-15	rs62226440;rs714027;rs5763797	126
IL2RB	22	37521878	37571094	-1	protein_coding	3560	0.986757	0.0409568	13	20.3	5.7e-25	rs11705199;rs11089825;rs73884844;rs73161818	127
C1QTNF6	22	37576207	37595425	-1	protein_coding	114904	0.0237894	0.359453	51	20.3	3.9e-31	rs11705199;rs11089825;rs73884844;rs73161818;rs229540;rs62235065;rs229559;rs5995398	127
SSTR3	22	37600278	37608362	-1	protein_coding	6753	0.0372244	1.12847	21	14.81	3.9e-31	rs73161818;rs229540;rs229559;rs62235065;rs5995398;rs11705199;rs11089825	127
RAC2	22	37621301	37640488	-1	protein_coding	5880	0.873092	0.592177	29	7.786	3.4e-12	rs11705199;rs11329932;rs12484612;rs35883266;rs13058061;rs2285109;rs6000632	127
CYTH4	22	37678068	37711382	1	protein_coding	27128	0.572495	2.76466	4	6.737	3.2e-10	rs13058061;rs739035	127
ZC3H7B	22	41697526	41756151	1	protein_coding	23264	0.990762	-0.628158	45	15.36	4.8e-10	rs4820437	128
TEF	22	41763337	41795330	1	protein_coding	7008	0.421036	0.114829	69	15.85	4.8e-10	rs4820437	128
TOB2	22	41829496	41843027	-1	protein_coding	10766	0.70319	-1.01474	50	13.97	1e-08	rs4820437	128
PHF5A	22	41855721	41864729	-1	protein_coding	84844	0.849501	-0.474224	32	8.041	1e-08	rs4820437	128
ACO2	22	41865129	41924993	1	protein_coding	50	0.454378	-0.617412	57	9.721	1.5e-08	rs4820437	128
POLR3H	22	41921808	41940610	-1	protein_coding	171568	0.00200711	-1.30585	51	10.51	6.4e-08	rs4820437	128
CSDC2	22	41956767	41973745	1	protein_coding	27254	0.0798035	0.319356	45	9.224	9.9e-08	rs4820437	128
PMM1	22	41972898	41985894	-1	protein_coding	5372	0.000159925	NA	25	16.44	7.3e-07	rs4820437	128
DESI1	22	41994032	42017100	-1	protein_coding	27351	0.0937225	-0.0430032	24	16.44	9e-07	rs4820437	128
XRCC6	22	42017123	42060044	1	protein_coding	2547	0.996856	-0.128101	40	9.995	6.2e-07	rs4820437	128
NHP2L1	22	42069934	42086508	-1	protein_coding	4809	0.710585	0.0822262	50	16.28	6.2e-07	rs4820437	128
C22orf46	22	42084943	42094140	1	protein_coding	79640	NA	-0.442689	41	16.28	1e-06	rs4820437	128
MEI1	22	42095503	42195460	1	protein_coding	150365	1.21592e-08	0.500155	161	16.28	3.9e-07	rs4820437	128
CCDC134	22	42196683	42222303	1	protein_coding	79879	0.000741173	0.32496	30	13.35	8.3e-07	rs4820437	128

## Sheet: Table S8. Gene analysis
Table S8. Summary statistics for significant genes (P < 2.50E-6) identified in the gene analysis
GENE	CHR	START	STOP	NSNPS	NPARAM	N	ZSTAT	P	SYMBOL
ENSG00000157870	1	2517930	2522908	28	16	755406	5.2637	7.0595e-08	FAM213B
ENSG00000142606	1	2522078	2564481	300	30	755406	5.0218	2.559e-07	MMEL1
ENSG00000162426	1	8377886	8404227	153	36	755406	4.6899	1.3666e-06	SLC45A1
ENSG00000142599	1	8412457	8877702	1665	70	755406	6.315	1.3509e-10	RERE
ENSG00000204084	1	38326369	38412729	438	54	755406	5.6748	6.9421e-09	INPP5B
ENSG00000162434	1	65298912	65432187	669	64	755406	5.1328	1.4275e-07	JAK1
ENSG00000134215	1	108113782	108507766	2287	145	755406	9.4415	1.8368e-21	VAV3
ENSG00000081026	1	113933371	114228545	1150	71	755406	9.0841	5.2267e-20	MAGI3
ENSG00000116793	1	114239453	114302111	227	46	755406	7.7695	3.9413e-15	PHTF1
ENSG00000081019	1	114304454	114355098	157	51	755406	6.1094	5e-10	RSBN1
ENSG00000134242	1	114356433	114414381	198	42	755406	7.8298	2.4425e-15	PTPN22
ENSG00000188761	1	114420790	114430169	55	26	755406	6.1094	5e-10	BCL2L15
ENSG00000134262	1	114437370	114447823	40	21	755406	7.4618	4.2688e-14	AP4B1
ENSG00000118655	1	114447763	114456708	29	15	755406	7.2962	1.4805e-13	DCLRE1B
ENSG00000163349	1	114471814	114520426	166	57	755406	7.4697	4.019e-14	HIPK1
ENSG00000116774	1	114522063	114524876	10	7	755406	6.8312	4.2105e-12	OLFML3
ENSG00000143294	1	156720402	156770607	227	43	755406	5.4684	2.2702e-08	PRCC
ENSG00000027869	1	156776035	156786654	42	17	755406	6.3294	1.2308e-10	SH2D2A
ENSG00000198400	1	156785432	156851642	309	82	755406	5.7898	3.5225e-09	NTRK1
ENSG00000198821	1	167399877	167487847	529	100	755406	5.4784	2.1454e-08	CD247
ENSG00000118200	1	200708686	200829832	541	50	755406	6.0291	8.2429e-10	CAMSAP2
ENSG00000054267	1	235294949	235491534	918	42	755406	4.9439	3.8284e-07	ARID4B
ENSG00000115705	2	1377995	1547483	1430	91	755406	5.7782	3.7749e-09	TPO
ENSG00000123636	2	160175490	160473203	1525	105	755406	5.593	1.1156e-08	BAZ2B
ENSG00000136536	2	160569000	160627538	426	41	755406	5.3252	5.0434e-08	MARCHF7
ENSG00000241399	2	160625364	160654753	191	39	755406	5.7685	4e-09	CD302
ENSG00000151690	2	191273081	191373931	454	45	755406	5.3163	5.2953e-08	MFSD6
ENSG00000189362	2	191369068	191399448	119	29	755406	5.2378	8.1241e-08	TMEM194B
ENSG00000138386	2	191511472	191557492	195	41	755406	6.4525	5.501e-11	NAB1
ENSG00000115419	2	191745553	191830278	317	54	755406	4.9253	4.2122e-07	GLS
ENSG00000115415	2	191829084	191885686	266	43	755406	5.9296	1.5182e-09	STAT1
ENSG00000138378	2	191894302	192016322	509	74	755406	9.7897	6.2351e-23	STAT4
ENSG00000163599	2	204732509	204738683	17	8	755406	7.8698	1.7764e-15	CTLA4
ENSG00000163600	2	204801471	204826300	112	34	755406	7.55	2.176e-14	ICOS
ENSG00000157150	3	12194551	12200851	36	16	755406	4.6193	1.9253e-06	TIMP4
ENSG00000076242	3	37034823	37107380	357	38	755406	4.7396	1.0707e-06	MLH1
ENSG00000168329	3	39304985	39323226	104	38	755406	5.919	1.6192e-09	CX3CR1
ENSG00000114423	3	105374305	105588396	1068	54	755406	5.3227	5.1131e-08	CBLB
ENSG00000144821	3	108099216	108248169	704	75	755406	5.3201	5.1842e-08	MYH15
ENSG00000163515	3	108462271	108476231	66	19	755406	4.929	4.1326e-07	RETNLB
ENSG00000163389	3	119187785	119213555	129	33	755406	4.9751	3.2608e-07	POGLUT1
ENSG00000113845	3	119217379	119243937	148	29	755406	5.8983	1.8367e-09	TIMMDC1
ENSG00000163406	3	121612936	121662949	293	16	755406	4.6609	1.574e-06	SLC15A2
ENSG00000145103	3	121706170	121741051	154	43	755406	4.7466	1.0341e-06	ILDR1
ENSG00000114013	3	121774213	121839983	258	66	755406	5.8724	2.1479e-09	CD86
ENSG00000184378	3	169484709	169487683	16	5	755406	4.8403	6.4829e-07	ACTRT3
ENSG00000085274	3	169490619	169507504	53	20	755406	4.6252	1.8715e-06	MYNN
ENSG00000145012	3	187871072	188608460	3801	347	755406	7.928	1.1138e-15	LPP
ENSG00000164113	4	123300121	123350957	234	54	755406	4.7723	9.1071e-07	ADAD1
ENSG00000138684	4	123533783	123542224	35	14	755406	5.5274	1.6249e-08	IL21
ENSG00000164342	4	186990306	187009223	106	32	755406	6.1488	3.9037e-10	TLR3
ENSG00000164362	5	1253262	1295184	249	92	755406	4.7371	1.0842e-06	TERT
ENSG00000113231	5	76506274	76725632	1038	75	755406	5.3134	5.3797e-08	PDE8B
ENSG00000181751	5	102594403	102614361	82	14	755406	6.2124	2.6089e-10	C5orf30
ENSG00000113263	5	156569944	156682201	701	74	755406	5.5702	1.2724e-08	ITK
ENSG00000170613	5	156588857	156593275	28	14	755406	5.2896	6.1308e-08	FAM71B
ENSG00000137265	6	391739	411447	115	35	755406	5.9978	1e-09	IRF4
ENSG00000079691	6	25279306	25620758	2538	140	755406	5.7316	4.9733e-09	LRRC16A
ENSG00000079689	6	25652464	25702011	364	62	755406	5.1757	1.1355e-07	SCGN
ENSG00000146039	6	25754927	25781419	190	40	755406	5.8452	2.5298e-09	SLC17A4
ENSG00000124568	6	25783125	25832287	300	37	755406	6.5992	2.0663e-11	SLC17A1
ENSG00000124564	6	25833294	25882514	275	38	755406	7.0974	6.356e-13	SLC17A3
ENSG00000112337	6	25912982	25930946	123	29	755406	6.3335	1.1985e-10	SLC17A2
ENSG00000112343	6	25963030	25987384	140	53	755406	7.4371	5.1459e-14	TRIM38
ENSG00000124610	6	26017260	26018040	10	7	755406	5.8085	3.1513e-09	HIST1H1A
ENSG00000196176	6	26021907	26022278	2	1	755406	6.1094	5e-10	HIST1H4A
ENSG00000124529	6	26027124	26027480	8	5	755406	4.9885	3.0431e-07	HIST1H4B
ENSG00000196532	6	26045639	26046097	4	2	755406	6.6209	1.7851e-11	HIST1H3C
ENSG00000010704	6	26087509	26098571	71	30	755406	6.574	2.4489e-11	HFE
ENSG00000180596	6	26115101	26124154	73	25	755406	6.0498	7.2502e-10	HIST1H2BC
ENSG00000180573	6	26124373	26139344	118	38	755406	5.1591	1.2404e-07	HIST1H2AC
ENSG00000197846	6	26199748	26200942	19	11	755406	5.4021	3.2941e-08	HIST1H2BF
ENSG00000186470	6	26365387	26378546	139	17	755406	6.1094	5e-10	BTN3A2
ENSG00000124508	6	26383324	26395102	86	26	755406	5.7834	3.6608e-09	BTN2A2
ENSG00000111801	6	26440700	26453643	74	28	755406	6.1094	5e-10	BTN3A3
ENSG00000112763	6	26458150	26476849	132	33	755406	7.5979	1.5044e-14	BTN2A1
ENSG00000124557	6	26501449	26510650	47	17	755406	4.6898	1.3676e-06	BTN1A1
ENSG00000146109	6	26597180	26600278	19	7	755406	6.6215	1.7782e-11	ABT1
ENSG00000181315	6	26636518	26659980	135	28	755406	5.417	3.0309e-08	ZNF322
ENSG00000158553	6	27253682	27279949	190	49	755406	4.7753	8.97e-07	POM121L2
ENSG00000096654	6	27418522	27440897	130	16	755406	5.1388	1.3822e-07	ZNF184
ENSG00000185130	6	27775257	27775709	2	1	755406	6.1094	5e-10	HIST1H2BL
ENSG00000182611	6	27782112	27782607	7	3	755406	7.6089	1.3822e-14	HIST1H2AJ
ENSG00000233822	6	27806323	27823487	82	29	755406	6.1094	5e-10	HIST1H2BN
ENSG00000198374	6	27833034	27833606	6	4	755406	6.5335	3.2131e-11	HIST1H2AL
ENSG00000184357	6	27834570	27835359	16	10	755406	7.8778	1.6653e-15	HIST1H1B
ENSG00000182572	6	27839623	27840099	6	4	755406	6.6502	1.4632e-11	HIST1H3I
ENSG00000198558	6	27840926	27841289	2	1	755406	6.1094	5e-10	HIST1H4L
ENSG00000197153	6	27858093	27860884	18	9	755406	6.4651	5.062e-11	HIST1H3J
ENSG00000168131	6	27878963	27880174	5	3	755406	6.1094	5e-10	OR2B2
ENSG00000197279	6	28048753	28057341	43	16	755406	5.8168	3e-09	ZNF165
ENSG00000196812	6	28092338	28097860	31	13	755406	6.7849	5.8095e-12	ZSCAN16
ENSG00000198315	6	28109688	28127250	98	23	755406	6.1094	5e-10	ZKSCAN8
ENSG00000137185	6	28192664	28201260	62	25	755406	6.4727	4.8119e-11	ZSCAN9
ENSG00000187626	6	28212401	28227011	76	30	755406	7.9726	7.7716e-16	ZKSCAN4
ENSG00000189134	6	28227098	28228736	13	8	755406	8.2095	1.1102e-16	NKAPL
ENSG00000137338	6	28249314	28270326	129	38	755406	8.0988	2.7756e-16	PGBD1
ENSG00000235109	6	28292470	28324048	219	45	755406	6.1094	5e-10	ZSCAN31
ENSG00000189298	6	28317691	28336947	123	33	755406	7.5541	2.1094e-14	ZKSCAN3
ENSG00000158691	6	28346732	28367511	132	29	755406	6.1094	5e-10	ZSCAN12
ENSG00000187987	6	28399707	28411279	68	22	755406	4.6635	1.5541e-06	ZSCAN23
ENSG00000198704	6	28471073	28495992	148	42	755406	5.2536	7.458e-08	GPX6
ENSG00000224586	6	28493702	28502729	48	18	755406	4.6018	2.094e-06	GPX5
ENSG00000232040	6	28539407	28583989	217	53	755406	7.2021	2.9643e-13	SCAND3
ENSG00000204713	6	28870779	28891766	152	46	755406	7.2874	1.5804e-13	TRIM27
ENSG00000197935	6	28962562	28973093	57	21	755406	6.5619	2.6562e-11	ZNF311
ENSG00000204703	6	29053985	29055090	7	5	755406	6.732	8.368e-12	OR2B3
ENSG00000204701	6	29079668	29080603	6	3	755406	4.9764	3.2394e-07	OR2J3
ENSG00000204700	6	29141311	29142351	13	6	755406	5.7307	5.0011e-09	OR2J2
ENSG00000243729	6	29323007	29399744	817	49	755406	6.8966	2.6639e-12	OR5V1
ENSG00000112462	6	29341200	29343068	16	8	755406	7.138	4.7362e-13	OR12D3
ENSG00000204694	6	29393281	29424848	345	28	755406	6.5829	2.3067e-11	OR11A1
ENSG00000206474	6	29407083	29408731	29	9	755406	6.6842	1.1607e-11	OR10C1
ENSG00000204688	6	29424958	29432105	57	21	755406	5.5903	1.1336e-08	OR2H1
ENSG00000204687	6	29454474	29455738	12	7	755406	5.7048	5.8245e-09	MAS1L
ENSG00000213886	6	29523292	29527702	48	12	755406	7.911	1.2768e-15	UBD
ENSG00000204681	6	29523406	29601753	618	67	755406	6.5917	2.1734e-11	GABBR1
ENSG00000204657	6	29555683	29556745	13	8	755406	6.2473	2.0885e-10	OR2H2
ENSG00000204655	6	29624758	29640149	172	31	755406	5.2645	7.0299e-08	MOG
ENSG00000204644	6	29640169	29648887	94	20	755406	4.6557	1.6146e-06	ZFP57
ENSG00000204642	6	29690552	29706305	203	26	755406	4.7944	8.1569e-07	HLA-F
ENSG00000206503	6	29909037	29913661	311	26	755406	7.9138	1.2484e-15	HLA-A
ENSG00000204619	6	30034486	30038110	29	12	755406	4.8209	7.1469e-07	PPP1R11
ENSG00000204616	6	30070674	30080883	131	38	755406	6.1094	5e-10	TRIM31
ENSG00000234127	6	30152232	30181204	296	26	755406	7.3892	7.3862e-14	TRIM26
ENSG00000204599	6	30294256	30311506	101	24	755406	6.5813	2.3321e-11	TRIM39
ENSG00000248167	6	30297359	30314631	117	27	755406	6.6254	1.7315e-11	TRIM39-RPP21
ENSG00000241370	6	30312908	30314661	19	8	755406	4.6097	2.0167e-06	RPP21
ENSG00000204590	6	30509154	30524951	57	28	755406	6.8474	3.7592e-12	GNL1
ENSG00000204576	6	30524663	30531500	46	22	755406	5.9472	1.3635e-09	PRR3
ENSG00000204574	6	30539153	30564956	149	33	755406	6.5917	2.1747e-11	ABCF1
ENSG00000204568	6	30585486	30594172	56	20	755406	6.2776	1.7195e-10	MRPS18B
ENSG00000137343	6	30594619	30614600	122	37	755406	7.6876	7.494e-15	ATAT1
ENSG00000204564	6	30614816	30620987	35	17	755406	7.6309	1.1657e-14	C6orf136
ENSG00000204560	6	30620896	30640814	102	36	755406	4.7193	1.1834e-06	DHX16
ENSG00000146112	6	30644166	30655672	53	17	755406	6.9117	2.3937e-12	PPP1R18
ENSG00000137404	6	30655824	30659197	27	12	755406	6.1094	5e-10	NRM
ENSG00000196230	6	30687978	30693203	38	13	755406	7.7642	4.1078e-15	TUBB
ENSG00000137312	6	30695486	30710510	131	14	755406	7.6303	1.1713e-14	FLOT1
ENSG00000137331	6	30710976	30712331	8	5	755406	6.9163	2.3184e-12	IER3
ENSG00000204580	6	30844198	30867933	165	42	755406	7.3372	1.0902e-13	DDR1
ENSG00000213780	6	30875961	30881883	35	11	755406	6.1094	5e-10	GTF2H4
ENSG00000137411	6	30876019	30894236	140	23	755406	7.3152	1.2851e-13	VARS2
ENSG00000196260	6	30899130	30899952	11	4	755406	7.7038	6.6058e-15	SFTA2
ENSG00000168631	6	30908749	30921998	66	28	755406	6.1094	5e-10	DPCR1
ENSG00000204544	6	30951495	30957680	75	19	755406	6.1094	5e-10	MUC21
ENSG00000261272	6	30978251	31003179	551	41	755406	8.3476	3.482e-17	MUC22
ENSG00000204542	6	31079000	31080336	23	8	755406	7.4614	4.2799e-14	C6orf15
ENSG00000204540	6	31082527	31107869	434	40	755406	8.363	3.0571e-17	PSORS1C1
ENSG00000204539	6	31082867	31088223	99	13	755406	6.8759	3.0806e-12	CDSN
ENSG00000204538	6	31105313	31107127	30	16	755406	7.5286	2.5646e-14	PSORS1C2
ENSG00000204536	6	31110216	31126015	226	35	755406	6.1094	5e-10	CCHCR1
ENSG00000137310	6	31126319	31134936	77	17	755406	6.9224	2.2196e-12	TCF19
ENSG00000204531	6	31132119	31148508	233	39	755406	7.4076	6.4282e-14	POU5F1
ENSG00000206344	6	31165537	31171745	108	19	755406	7.6023	1.4544e-14	HCG27
ENSG00000204525	6	31236526	31239907	234	24	755406	6.1094	5e-10	HLA-C
ENSG00000234745	6	31321649	31324965	208	41	755406	6.9771	1.5071e-12	HLA-B
ENSG00000204520	6	31371356	31383092	265	33	755406	6.9733	1.548e-12	MICA
ENSG00000204516	6	31462658	31478901	278	26	755406	6.433	6.2569e-11	MICB
ENSG00000204511	6	31496494	31498009	27	10	755406	7.7092	6.3283e-15	MCCD1
ENSG00000198563	6	31497996	31510225	119	33	755406	7.6008	1.471e-14	DDX39B
ENSG00000254870	6	31497996	31514385	143	36	755406	6.1094	5e-10	ATP6V1G2-DDX39B
ENSG00000213760	6	31512239	31516204	23	12	755406	7.5341	2.4591e-14	ATP6V1G2
ENSG00000204498	6	31514647	31526606	103	31	755406	6.1094	5e-10	NFKBIL1
ENSG00000226979	6	31539831	31542101	18	9	755406	7.8698	1.7764e-15	LTA
ENSG00000232810	6	31543344	31546113	11	6	755406	8.2095	1.1102e-16	TNF
ENSG00000204482	6	31553901	31556686	22	13	755406	7.537	2.4036e-14	LST1
ENSG00000204475	6	31556672	31560762	36	19	755406	7.6812	7.8826e-15	NCR3
ENSG00000204472	6	31582961	31584798	10	5	755406	8.0577	3.8858e-16	AIF1
ENSG00000204469	6	31588497	31605548	121	39	755406	7.2861	1.5948e-13	PRRC2A
ENSG00000204463	6	31606805	31620482	80	31	755406	6.1094	5e-10	BAG6
ENSG00000204444	6	31620193	31625987	29	15	755406	6.1094	5e-10	APOM
ENSG00000204439	6	31626075	31628549	13	9	755406	7.9414	9.992e-16	C6orf47
ENSG00000204438	6	31629006	31634060	42	19	755406	7.7543	4.4409e-15	GPANK1
ENSG00000204435	6	31633013	31638120	27	12	755406	7.7481	4.6629e-15	CSNK2B
ENSG00000263020	6	31633879	31641323	45	19	755406	7.8189	2.6645e-15	CSNK2B-LY6G5B-1181
ENSG00000240053	6	31637944	31641553	29	14	755406	6.1094	5e-10	LY6G5B
ENSG00000204428	6	31644461	31651817	29	12	755406	5.253	7.4831e-08	LY6G5C
ENSG00000204427	6	31654726	31671221	80	29	755406	7.7806	3.6082e-15	ABHD16A
ENSG00000204422	6	31654739	31681849	142	46	755406	6.9834	1.4402e-12	XXbac-BPG32J3.20
ENSG00000204424	6	31674640	31685581	66	27	755406	6.1094	5e-10	LY6G6F
ENSG00000250641	6	31674681	31685695	67	28	755406	7.9817	7.2164e-16	MEGT1
ENSG00000204420	6	31686371	31694491	41	21	755406	7.7887	3.3862e-15	C6orf25
ENSG00000204421	6	31686425	31689622	22	13	755406	7.1325	4.9288e-13	LY6G6C
ENSG00000213722	6	31694815	31698394	18	10	755406	7.7115	6.2172e-15	DDAH2
ENSG00000213719	6	31698358	31707540	45	29	755406	7.6915	7.272e-15	CLIC1
ENSG00000204410	6	31707725	31732622	149	51	755406	7.3664	8.7652e-14	MSH5
ENSG00000255152	6	31707797	31732628	148	50	755406	6.1094	5e-10	MSH5-SAPCD1
ENSG00000228727	6	31730576	31732628	16	12	755406	7.8113	2.8311e-15	SAPCD1
ENSG00000204396	6	31733367	31745108	69	28	755406	8.2924	5.5511e-17	VWA7
ENSG00000204394	6	31745295	31763730	73	35	755406	6.1094	5e-10	VARS
ENSG00000204392	6	31765173	31774761	50	25	755406	6.1094	5e-10	LSM2
ENSG00000204390	6	31777396	31783437	35	21	755406	7.7543	4.4409e-15	HSPA1L
ENSG00000204389	6	31783291	31785723	8	5	755406	7.8163	2.72e-15	HSPA1A
ENSG00000204388	6	31795512	31798031	11	7	755406	8.2924	5.5511e-17	HSPA1B
ENSG00000204387	6	31802385	31807541	39	22	755406	7.7625	4.1633e-15	C6orf48
ENSG00000204386	6	31825436	31830683	19	13	755406	8.014	5.5511e-16	NEU1
ENSG00000204385	6	31830969	31846823	111	31	755406	7.6261	1.2101e-14	SLC44A4
ENSG00000204371	6	31847536	31865464	94	42	755406	6.1094	5e-10	EHMT2
ENSG00000166278	6	31865562	31913449	261	53	755406	7.6253	1.2172e-14	C2
ENSG00000204366	6	31867384	31869769	14	10	755406	7.7222	5.7176e-15	ZBTB12
ENSG00000244255	6	31895475	31919825	141	39	755406	6.1094	5e-10	CFB
ENSG00000243649	6	31895475	31919861	142	39	755406	6.1094	5e-10	CFB
ENSG00000204356	6	31919864	31926887	36	19	755406	7.7695	3.9413e-15	NELFE
ENSG00000204351	6	31926857	31937532	62	28	755406	6.1094	5e-10	SKIV2L
ENSG00000204348	6	31937587	31940069	19	13	755406	7.7625	4.1633e-15	DXO
ENSG00000204344	6	31938868	31950598	69	30	755406	6.1094	5e-10	STK19
ENSG00000244731	6	31949801	31970458	4	2	755406	6.9528	1.7905e-12	C4A
ENSG00000268923	6	31973945	31974881	13	7	755406	7.9817	7.2164e-16	AL645922.1
ENSG00000224389	6	31982539	32003195	10	4	755406	7.7451	4.774e-15	C4B
ENSG00000231852	6	32006042	32009447	41	21	755406	7.6385	1.0991e-14	CYP21A2
ENSG00000168477	6	32008931	32083111	389	74	755406	6.5444	2.9871e-11	TNXB
ENSG00000213676	6	32065953	32096030	136	56	755406	7.254	2.0234e-13	ATF6B
ENSG00000204315	6	32096484	32098068	7	4	755406	7.8586	1.9429e-15	FKBPL
ENSG00000204314	6	32116136	32122150	16	9	755406	7.7197	5.8287e-15	PRRT1
ENSG00000221988	6	32121218	32134011	65	29	755406	6.1094	5e-10	PPT2
ENSG00000258388	6	32121622	32139755	94	39	755406	7.7496	4.6074e-15	PPT2-EGFL8
ENSG00000241404	6	32132360	32136058	25	12	755406	7.5809	1.7153e-14	EGFL8
ENSG00000204310	6	32135989	32145873	39	21	755406	7.7338	5.218e-15	AGPAT1
ENSG00000204308	6	32146131	32151930	39	17	755406	6.1094	5e-10	RNF5
ENSG00000204305	6	32148745	32152101	28	16	755406	7.5984	1.4988e-14	AGER
ENSG00000204304	6	32152512	32157963	28	15	755406	7.6522	9.881e-15	PBX2
ENSG00000213654	6	32158543	32163300	19	11	755406	7.6691	8.6597e-15	GPSM3
ENSG00000204301	6	32162620	32191844	230	50	755406	6.1094	5e-10	NOTCH4
ENSG00000204296	6	32256303	32339684	1111	37	755406	7.9146	1.2405e-15	C6orf10
ENSG00000204287	6	32407619	32412823	76	14	755406	7.6153	1.3156e-14	HLA-DRA
ENSG00000198502	6	32485120	32498064	432	22	755406	7.1395	4.6821e-13	HLA-DRB5
ENSG00000196126	6	32546546	32557625	576	21	755406	7.2242	2.5202e-13	HLA-DRB1
ENSG00000196735	6	32595956	32614839	1733	25	755406	8.4808	1.1185e-17	HLA-DQA1
ENSG00000179344	6	32627244	32636160	688	24	755406	7.7413	4.92e-15	HLA-DQB1
ENSG00000237541	6	32709119	32714992	121	16	755406	6.9733	1.5477e-12	HLA-DQA2
ENSG00000232629	6	32723875	32731311	84	10	755406	4.9009	4.771e-07	HLA-DQB2
ENSG00000241106	6	32780540	32784825	47	14	755406	6.1094	5e-10	HLA-DOB
ENSG00000250264	6	32781544	32806599	302	39	755406	7.8358	2.3294e-15	TAP2
ENSG00000204267	6	32789610	32806557	204	35	755406	7.5183	2.7756e-14	TAP2
ENSG00000204264	6	32808494	32812480	27	9	755406	7.721	5.7732e-15	PSMB8
ENSG00000240065	6	32811913	32827362	179	30	755406	6.1094	5e-10	PSMB9
ENSG00000168394	6	32812986	32821755	123	19	755406	6.016	8.94e-10	TAP1
ENSG00000242574	6	32902406	32908847	70	16	755406	4.8372	6.5826e-07	HLA-DMB
ENSG00000204257	6	32916390	32936871	163	41	755406	7.0592	8.3716e-13	HLA-DMA
ENSG00000204256	6	32936437	32949282	173	46	755406	6.9298	2.1076e-12	BRD2
ENSG00000204252	6	32971955	32977389	63	22	755406	7.0333	1.0085e-12	HLA-DOA
ENSG00000231389	6	33032346	33048552	448	17	755406	7.204	2.9238e-13	HLA-DPA1
ENSG00000223865	6	33043703	33054978	384	25	755406	7.9285	1.1092e-15	HLA-DPB1
ENSG00000204248	6	33130458	33160276	165	37	755406	6.9501	1.8247e-12	COL11A2
ENSG00000204231	6	33161365	33168630	25	11	755406	7.9057	1.3323e-15	RXRB
ENSG00000204228	6	33172419	33174608	15	8	755406	6.1094	5e-10	HSD17B8
ENSG00000204227	6	33176272	33180499	23	14	755406	6.1094	5e-10	RING1
ENSG00000223501	6	33218049	33239824	120	27	755406	4.7829	8.64e-07	VPS52
ENSG00000231500	6	33239787	33244287	27	8	755406	5.6355	8.7284e-09	RPS18
ENSG00000235863	6	33244917	33252609	42	22	755406	5.7461	4.5674e-09	B3GALT4
ENSG00000227057	6	33246885	33257304	63	26	755406	6.5635	2.6281e-11	WDR46
ENSG00000236104	6	33282183	33285719	10	5	755406	5.184	1.0858e-07	ZBTB22
ENSG00000204209	6	33286335	33297046	50	21	755406	5.6841	6.5742e-09	DAXX
ENSG00000237649	6	33359313	33377701	100	33	755406	7.3865	7.5384e-14	KIFC1
ENSG00000112511	6	33378176	33384230	23	12	755406	6.1094	5e-10	PHF1
ENSG00000112514	6	33384219	33386094	6	3	755406	6.4093	7.3092e-11	CUTA
ENSG00000197283	6	33387847	33421466	124	46	755406	7.7787	3.6637e-15	SYNGAP1
ENSG00000213588	6	33422356	33425325	14	10	755406	7.1727	3.6759e-13	ZBTB9
ENSG00000196821	6	34555065	34664636	650	52	755406	6.3711	9.3869e-11	C6orf106
ENSG00000124562	6	34725183	34741571	125	27	755406	5.8965	1.8568e-09	SNRPC
ENSG00000065060	6	34759857	34850915	584	42	755406	6.1082	5.0379e-10	UHRF1BP1
ENSG00000112041	6	35465651	35480715	95	25	755406	6.4135	7.1087e-11	TULP1
ENSG00000096060	6	35541362	35696360	707	68	755406	6.2112	2.6292e-10	FKBP5
ENSG00000146192	6	36973422	36996846	155	59	755406	4.6016	2.0959e-06	FGD2
ENSG00000112182	6	90636248	91006627	1547	155	755406	8.4773	1.1519e-17	BACH2
ENSG00000080546	6	109307640	109416022	459	43	755406	4.8116	7.4854e-07	SESN1
ENSG00000135541	6	135604670	135818914	795	71	755406	4.6152	1.9639e-06	AHI1
ENSG00000249141	6	167271582	167369612	599	77	755406	5.9742	1.1561e-09	RP11-514O12.4
ENSG00000026297	6	167342992	167370679	176	50	755406	7.3583	9.3148e-14	RNASET2
ENSG00000213066	6	167412670	167466201	452	23	755406	6.6014	2.0365e-11	FGFR1OP
ENSG00000112486	6	167525295	167553184	155	36	755406	7.1491	4.3671e-13	CCR6
ENSG00000164916	7	4683388	4811074	799	129	755406	4.8771	5.382e-07	FOXK1
ENSG00000146830	7	100277130	100287071	63	32	755406	5.327	4.9934e-08	GIGYF1
ENSG00000182319	8	8175258	8244008	412	61	755406	6.4321	6.2919e-11	SGK223
ENSG00000147324	8	8640864	8751155	905	68	755406	7.5346	2.4486e-14	MFHAS1
ENSG00000104626	8	8859657	8974256	961	74	755406	6.3442	1.1177e-10	ERI1
ENSG00000173273	8	9413424	9639856	1598	47	755406	5.5939	1.1104e-08	TNKS
ENSG00000175806	8	9911778	10286401	3003	142	755406	7.5986	1.4973e-14	MSRA
ENSG00000183638	8	10463859	10569697	782	122	755406	5.0256	2.5098e-07	RP1L1
ENSG00000171044	8	10753555	11058875	2122	79	755406	6.5206	3.5005e-11	XKR6
ENSG00000215346	8	10983980	10987745	22	9	755406	4.9086	4.5854e-07	AF131215.5
ENSG00000104643	8	11141925	11185646	261	31	755406	5.0677	2.0135e-07	MTMR9
ENSG00000177710	8	11188397	11189717	16	4	755406	4.6112	2.0015e-06	SLC35G5
ENSG00000184608	8	11225911	11296167	638	79	755406	7.6535	9.7802e-15	C8orf12
ENSG00000154319	8	11278972	11332224	532	52	755406	5.3525	4.3381e-08	FAM167A
ENSG00000136573	8	11351510	11422113	676	57	755406	6.1086	5.0267e-10	BLK
ENSG00000136574	8	11534468	11617511	563	82	755406	5.5314	1.588e-08	GATA4
ENSG00000164733	8	11700033	11726957	268	38	755406	4.8871	5.1156e-07	CTSB
ENSG00000205884	8	11831446	11832108	8	4	755406	5.7216	5.2766e-09	DEFB136
ENSG00000205882	8	11850692	11853821	21	8	755406	5.2333	8.3237e-08	DEFB134
ENSG00000255098	8	11870545	11873043	45	9	755406	5.1524	1.2861e-07	RP11-481A20.11
ENSG00000147454	8	23386318	23432976	392	39	755406	4.9495	3.721e-07	SLC25A37
ENSG00000104388	8	61429416	61536186	599	43	755406	6.3565	1.0318e-10	RAB2A
ENSG00000165071	8	133697253	133772958	438	39	755406	5.5857	1.1636e-08	TMEM71
ENSG00000129292	8	133787618	133861052	312	40	755406	6.3287	1.2362e-10	PHF20L1
ENSG00000042832	8	133879203	134147147	1695	109	755406	6.325	1.2664e-10	TG
ENSG00000104415	8	134203282	134242587	220	59	755406	5.0482	2.23e-07	WISP1
ENSG00000123908	8	141541264	141645718	683	96	755406	4.6258	1.8653e-06	AGO2
ENSG00000107249	9	3824127	4348392	4208	316	755406	4.8142	7.3899e-07	GLIS3
ENSG00000107020	9	5357973	5437878	506	46	755406	6.3265	1.2541e-10	PLGRKT
ENSG00000136842	9	100263462	100364030	477	89	755406	7.2751	1.7312e-13	TMOD1
ENSG00000178919	9	100615536	100618986	25	7	755406	6.1094	5e-10	FOXE1
ENSG00000136932	9	100666771	100684852	96	25	755406	6.1094	5e-10	C9orf156
ENSG00000136929	9	100689073	100707138	62	15	755406	6.1094	5e-10	HEMGN
ENSG00000136938	9	100745643	100778225	130	44	755406	7.7543	4.4409e-15	ANP32B
ENSG00000106785	9	100831557	100881494	212	58	755406	5.6934	6.2275e-09	TRIM14
ENSG00000106789	9	100883257	100954922	436	83	755406	5.1699	1.1708e-07	CORO2A
ENSG00000119408	9	127019885	127115586	497	58	755406	5.412	3.1155e-08	NEK6
ENSG00000136930	9	127115745	127177723	224	53	755406	4.7411	1.0627e-06	PSMB7
ENSG00000134460	10	6052652	6104288	382	67	755406	6.7966	5.3542e-12	IL2RA
ENSG00000134453	10	6130950	6159420	183	47	755406	7.0244	1.0746e-12	RBM17
ENSG00000170525	10	6186881	6277495	756	140	755406	5.0002	2.8635e-07	PFKFB3
ENSG00000212743	10	6392278	6394723	8	4	755406	6.3835	8.6549e-11	DKFZP667F0711
ENSG00000150347	10	63661059	63856703	970	137	755406	8.1468	1.8678e-16	ARID5B
ENSG00000182010	10	63942794	64028466	414	38	755406	6.8177	4.6246e-12	RTKN2
ENSG00000119919	10	101292690	101296278	14	6	755406	5.816	3.0131e-09	NKX2-3
ENSG00000107679	10	124134212	124191867	295	43	755406	5.7808	3.7166e-09	PLEKHA1
ENSG00000070047	11	576486	612222	234	54	755406	4.7435	1.0504e-06	PHRF1
ENSG00000185507	11	612553	615999	29	7	755406	4.9961	2.9249e-07	IRF7
ENSG00000099834	11	616565	626078	80	28	755406	4.7405	1.0661e-06	CDHR5
ENSG00000026508	11	35160417	35253949	529	90	755406	5.7711	3.9372e-09	CD44
ENSG00000110436	11	35272753	35441610	939	71	755406	6.7506	7.363e-12	SLC1A2
ENSG00000134824	11	61560452	61634826	325	42	755406	5.0988	1.7086e-07	FADS2
ENSG00000149485	11	61567099	61596790	98	25	755406	4.7526	1.004e-06	FADS1
ENSG00000168071	11	64107695	64125006	84	23	755406	5.4188	3e-08	CCDC88B
ENSG00000162302	11	64126620	64139687	52	11	755406	5.1107	1.6045e-07	RPS6KA4
ENSG00000186635	11	72396114	72504644	534	54	755406	5.2591	7.2392e-08	ARAP1
ENSG00000214530	11	72465774	72504726	160	36	755406	4.7508	1.0132e-06	STARD10
ENSG00000160584	11	116714118	116969153	1544	53	755406	5.1969	1.0129e-07	SIK3
ENSG00000149577	11	117049449	117068160	119	29	755406	5.3484	4.4358e-08	SIDT2
ENSG00000111796	12	9747147	9760482	101	27	755406	5.0286	2.47e-07	KLRB1
ENSG00000069493	12	9817565	9848413	190	34	755406	7.0329	1.0114e-12	CLEC2D
ENSG00000184293	12	9868456	9885895	133	18	755406	7.8387	2.276e-15	CLECL1
ENSG00000110848	12	9905082	9913497	47	14	755406	7.6675	8.7708e-15	CD69
ENSG00000111540	12	56367697	56388490	82	22	755406	6.4179	6.9094e-11	RAB5B
ENSG00000139531	12	56390964	56400425	34	22	755406	5.7312	4.9867e-09	SUOX
ENSG00000197728	12	56435637	56438116	13	9	755406	4.698	1.3134e-06	RPS26
ENSG00000065361	12	56473641	56497289	85	37	755406	7.1618	3.9813e-13	ERBB3
ENSG00000179088	12	103631369	103889749	1327	84	755406	7.711	6.2426e-15	C12orf42
ENSG00000173093	12	111284573	111345339	317	42	755406	5.1933	1.0329e-07	CCDC63
ENSG00000111249	12	111471828	111788358	1220	122	755406	9.8457	3.5753e-23	CUX2
ENSG00000198324	12	111798455	111806925	29	13	755406	7.7115	6.2172e-15	FAM109A
ENSG00000111252	12	111843752	111889427	183	39	755406	7.4609	4.2966e-14	SH2B3
ENSG00000204842	12	111890018	112037480	606	41	755406	7.8824	1.606e-15	ATXN2
ENSG00000089234	12	112079950	112123790	127	51	755406	6.7938	5.4617e-12	BRAP
ENSG00000111271	12	112123857	112194903	214	49	755406	6.1094	5e-10	ACAD10
ENSG00000257767	12	112191694	112229222	102	39	755406	6.1094	5e-10	RP11-162P23.2
ENSG00000111275	12	112204691	112247782	129	42	755406	6.1094	5e-10	ALDH2
ENSG00000089022	12	112279782	112334343	219	25	755406	6.1094	5e-10	MAPKAPK5
ENSG00000198270	12	112369086	112450970	282	25	755406	7.4582	4.3859e-14	TMEM116
ENSG00000089248	12	112451120	112461255	34	18	755406	7.2299	2.417e-13	ERP29
ENSG00000111300	12	112464500	112546826	272	40	755406	6.8804	2.9849e-12	NAA25
ENSG00000135148	12	112563305	112591407	77	30	755406	7.4248	5.6455e-14	TRAFD1
ENSG00000173064	12	112597992	112819896	715	65	755406	7.8531	2.0288e-15	HECTD4
ENSG00000089009	12	112842994	112856642	38	22	755406	7.5933	1.5599e-14	RPL6
ENSG00000179295	12	112856155	112947717	263	55	755406	7.1612	3.9987e-13	PTPN11
ENSG00000089169	12	113008184	113336686	1288	134	755406	9.9307	1.5312e-23	RPH3A
ENSG00000110987	12	122457328	122499948	224	64	755406	5.2857	6.2616e-08	BCL7A
ENSG00000273167	13	24553839	24895169	2427	259	755406	4.6801	1.434e-06	RP11-307N16.6
ENSG00000182957	13	24553944	24881212	2301	255	755406	5.1587	1.2433e-07	SPATA13
ENSG00000180389	13	28519343	28519727	5	3	755406	4.9921	2.9856e-07	ATP5EP2
ENSG00000169508	13	99946784	99959659	51	21	755406	5.1518	1.2902e-07	GPR183
ENSG00000100629	14	80943330	81425861	2989	120	755406	5.7914	3.4894e-09	CEP128
ENSG00000165409	14	81421333	81612646	1421	95	755406	4.8556	6.0016e-07	TSHR
ENSG00000172575	15	38780304	38857776	346	69	755406	7.1053	6.0047e-13	RASGRP1
ENSG00000175779	15	38988799	38992239	34	11	755406	5.1486	1.312e-07	C15orf53
ENSG00000166164	16	50347398	50402845	259	39	755406	6.9533	1.7838e-12	BRD7
ENSG00000159708	16	67360701	67419106	221	42	755406	4.7514	1.0101e-06	LRRC36
ENSG00000159713	16	67423712	67427438	12	5	755406	4.895	4.9146e-07	TPPP3
ENSG00000159714	16	67428322	67450736	94	33	755406	5.3061	5.6e-08	ZDHHC1
ENSG00000176387	16	67464555	67471456	29	14	755406	4.7654	9.4252e-07	HSD11B2
ENSG00000159723	16	67516474	67517716	5	3	755406	5.5509	1.4209e-08	AGRP
ENSG00000159753	16	67678822	67691472	46	20	755406	4.58	2.3254e-06	RLTPR
ENSG00000102904	16	67840668	67866051	114	43	755406	4.5955	2.1582e-06	TSNAXIP1
ENSG00000103067	16	68263014	68272005	16	10	755406	4.7749	8.9894e-07	ESRP2
ENSG00000072818	17	7239848	7254797	50	23	755406	5.4153	3.0597e-08	ACAP1
ENSG00000141506	17	8782233	8869029	391	75	755406	5.5254	1.6435e-08	PIK3R5
ENSG00000267261	17	40271692	40306934	144	25	755406	4.7534	1e-06	CTD-2132N18.3
ENSG00000108774	17	40276994	40307035	123	24	755406	4.8264	6.95e-07	RAB5C
ENSG00000168610	17	40465342	40540586	289	33	755406	5.7269	5.1147e-09	STAT3
ENSG00000259207	17	45331212	45421658	470	53	755406	5.3469	4.4748e-08	ITGB3
ENSG00000259753	17	45331263	45421658	469	55	755406	5.4247	2.9024e-08	ITGB3
ENSG00000198933	17	45771447	45789416	84	30	755406	4.6546	1.6232e-06	TBKBP1
ENSG00000073861	17	45810610	45823485	66	20	755406	7.3652	8.8429e-14	TBX21
ENSG00000108479	17	73747675	73761792	68	33	755406	4.7803	8.7529e-07	GALK1
ENSG00000132478	17	73780681	73821886	219	49	755406	5.0897	1.7933e-07	UNK
ENSG00000175354	18	12785477	12929642	801	82	755406	6.2065	2.7095e-10	PTPN2
ENSG00000150637	18	67498394	67629039	718	89	755406	6.6495	1.4709e-11	CD226
ENSG00000131196	18	77155856	77289325	1125	82	755406	6.328	1.2414e-10	NFATC1
ENSG00000127666	19	4815944	4831716	93	29	755406	7.2418	2.2138e-13	TICAM1
ENSG00000099308	19	18208603	18262502	332	34	755406	4.588	2.2375e-06	MAST3
ENSG00000105647	19	18263928	18281350	71	23	755406	4.6618	1.5671e-06	PIK3R2
ENSG00000268173	19	18263968	18288927	104	30	755406	4.7091	1.244e-06	PIK3R2
ENSG00000254858	19	18303992	18307758	17	5	755406	4.5795	2.3301e-06	MPV17L2
ENSG00000105650	19	18318771	18366229	275	46	755406	5.5434	1.4835e-08	PDE4C
ENSG00000130518	19	18367908	18385319	156	25	755406	5.1416	1.3617e-07	KIAA1683
ENSG00000130522	19	18390563	18392432	9	5	755406	6.0764	6.147e-10	JUND
ENSG00000104872	19	49949555	49956754	34	9	755406	4.7502	1.0163e-06	PIH1D1
ENSG00000161618	19	49956426	49974305	126	25	755406	4.7624	9.565e-07	ALDH16A1
ENSG00000126460	19	50083903	50094272	58	14	755406	4.7413	1.0615e-06	PRRG2
ENSG00000126464	19	50094900	50129696	219	43	755406	5.3847	3.6293e-08	PRR12
ENSG00000126461	19	50145382	50161899	55	26	755406	6.6459	1.5063e-11	SCAF1
ENSG00000126456	19	50162826	50169132	27	10	755406	6.677	1.219e-11	IRF3
ENSG00000126453	19	50168823	50177173	28	13	755406	6.6673	1.3029e-11	BCL2L12
ENSG00000126457	19	50179043	50192286	55	37	755406	5.5532	1.4021e-08	PRMT1
ENSG00000186575	22	29999545	30094587	404	59	755406	4.6314	1.8156e-06	NF2
ENSG00000100319	22	30126945	30163000	220	35	755406	4.626	1.8642e-06	ZMAT5
ENSG00000184076	22	30163358	30166402	16	7	755406	4.6051	2.0613e-06	UQCR10
ENSG00000100325	22	30184597	30234271	282	40	755406	5.4406	2.6557e-08	ASCC2
ENSG00000100330	22	30279144	30426855	703	64	755406	6.685	1.1546e-11	MTMR3
ENSG00000176635	22	30476163	30573064	393	54	755406	7.3011	1.4273e-13	HORMAD2
ENSG00000133466	22	37576207	37595425	132	25	755406	7.4756	3.8414e-14	C1QTNF6
ENSG00000183473	22	37600278	37608362	43	18	755406	6.1598	3.6421e-10	SSTR3
ENSG00000128340	22	37621301	37640488	112	26	755406	5.4073	3.1987e-08	RAC2
ENSG00000100403	22	41697526	41756151	275	42	755406	5.2491	7.6425e-08	ZC3H7B
ENSG00000167074	22	41763337	41795330	166	35	755406	5.6734	7e-09	TEF
ENSG00000183864	22	41829496	41843027	55	18	755406	5.2905	6.1e-08	TOB2
ENSG00000100410	22	41855721	41864729	40	12	755406	5.595	1.1032e-08	PHF5A
ENSG00000100412	22	41865129	41924993	238	67	755406	4.6809	1.4284e-06	ACO2
ENSG00000100413	22	41921808	41940610	112	33	755406	4.7502	1.0163e-06	POLR3H
ENSG00000172346	22	41956767	41973745	74	17	755406	4.7201	1.1787e-06	CSDC2
ENSG00000167077	22	42095503	42195460	537	37	755406	4.8418	6.4346e-07	MEI1
ENSG00000100147	22	42196683	42222303	106	26	755406	4.6791	1.4405e-06	CCDC134
CHR, Chromosome; N, the number of participants from AITD GWAS summary statistics.

## Sheet: Table S9. Gene set analysis
Table S9. The significant genes sets of gene set analysis.
Gene sets	N_Genes	Beta	Beta_STD	SE	P
GO_bp:go_positive_regulation_of_immune_system_process	1036	0.32255	0.071508	0.033771	7.1807e-22
GO_bp:go_regulation_of_immune_system_process	1478	0.27146	0.071039	0.028579	1.1871e-21
GO_bp:go_lymphocyte_activation	649	0.38716	0.068626	0.042246	2.7339e-20
GO_bp:go_t_cell_activation	453	0.43899	0.065337	0.050654	2.4043e-18
GO_bp:go_immune_system_development	953	0.30143	0.064234	0.035037	4.1656e-18
GO_bp:go_regulation_of_immune_response	964	0.29896	0.064054	0.034779	4.4468e-18
GO_bp:go_t_cell_differentiation	232	0.59711	0.063959	0.069838	6.6161e-18
GO_bp:go_positive_regulation_of_immune_response	767	0.31158	0.059856	0.038564	3.4416e-16
GO_bp:go_regulation_of_lymphocyte_activation	411	0.40834	0.057952	0.052258	2.9126e-15
GO_bp:go_lymphocyte_differentiation	344	0.4448	0.057852	0.057626	6.1618e-15
GO_bp:go_cell_activation	1340	0.22757	0.056916	0.029894	1.4066e-14
GO_bp:go_regulation_of_cell_activation	528	0.34884	0.055946	0.046337	2.6843e-14
GO_bp:go_leukocyte_differentiation	501	0.36272	0.056704	0.04854	4.101e-14
Curated_gene_sets:reactome_interleukin_21_signaling	10	2.7722	0.061995	0.37721	1.037e-13
GO_bp:go_immune_response_regulating_signaling_pathway	548	0.33356	0.05447	0.045398	1.0514e-13
Curated_gene_sets:kegg_autoimmune_thyroid_disease	50	1.238	0.061845	0.16874	1.1392e-13
GO_cc:go_mhc_class_ii_protein_complex	14	2.8674	0.075864	0.39208	1.3552e-13
Curated_gene_sets:kegg_allograft_rejection	35	1.4283	0.059721	0.199	3.6758e-13
GO_bp:go_interleukin_21_mediated_signaling_pathway	8	2.8487	0.056982	0.40259	7.6837e-13
GO_bp:go_cytokine_mediated_signaling_pathway	754	0.27577	0.052543	0.039242	1.0879e-12
Curated_gene_sets:reactome_translocation_of_zap_70_to_immunological_synapse	16	2.0891	0.059085	0.30128	2.1126e-12
Curated_gene_sets:biocarta_ctla4_pathway	20	1.8185	0.057498	0.26291	2.3793e-12
GO_bp:go_regulation_of_leukocyte_proliferation	216	0.48833	0.050491	0.070653	2.4715e-12
Curated_gene_sets:zheng_bound_by_foxp3	480	0.34901	0.053433	0.050777	3.2334e-12
GO_bp:go_antigen_receptor_mediated_signaling_pathway	236	0.46153	0.049856	0.067207	3.3718e-12
Curated_gene_sets:pid_il27_pathway	26	1.3458	0.048511	0.196	3.3863e-12
GO_bp:go_leukocyte_proliferation	288	0.42632	0.050807	0.062237	3.8069e-12
GO_bp:go_regulation_of_t_cell_activation	308	0.41194	0.050743	0.060222	4.0692e-12
GO_bp:go_activation_of_immune_response	595	0.29629	0.050356	0.043589	5.4803e-12
GO_bp:go_positive_regulation_of_lymphocyte_activation	264	0.43795	0.05	0.064895	7.6853e-12
Curated_gene_sets:reactome_interferon_gamma_signaling	89	0.79942	0.053228	0.11912	9.9428e-12
Curated_gene_sets:kegg_graft_versus_host_disease	37	1.2936	0.055607	0.19327	1.1236e-11
GO_bp:go_positive_regulation_of_interferon_gamma_production	65	0.84555	0.048142	0.12697	1.4106e-11
GO_bp:go_positive_regulation_of_cell_activation	316	0.39429	0.049185	0.059556	1.8377e-11
Curated_gene_sets:basso_cd40_signaling_up	101	0.71094	0.050412	0.10745	1.8915e-11
GO_bp:go_leukocyte_cell_cell_adhesion	321	0.38869	0.048863	0.059032	2.3435e-11
GO_bp:go_innate_immune_response	888	0.23634	0.048697	0.036463	4.6496e-11
GO_bp:go_positive_regulation_of_leukocyte_cell_cell_adhesion	212	0.47316	0.048473	0.073018	4.6965e-11
GO_bp:go_response_to_cytokine	1149	0.20584	0.047916	0.031893	5.5727e-11
GO_bp:go_adaptive_immune_response	391	0.35405	0.049034	0.055078	6.6146e-11
GO_bp:go_alpha_beta_t_cell_activation	134	0.58478	0.047722	0.091738	9.3919e-11
Curated_gene_sets:kegg_type_i_diabetes_mellitus	41	1.1788	0.053334	0.18534	1.031e-10
GO_bp:go_t_cell_receptor_signaling_pathway	193	0.46707	0.045676	0.073788	1.2547e-10
GO_bp:go_interferon_gamma_mediated_signaling_pathway	86	0.744	0.0487	0.11784	1.3935e-10
Curated_gene_sets:zheng_foxp3_targets_up	26	1.3736	0.049512	0.21834	1.6092e-10
Curated_gene_sets:reactome_interleukin_35_signalling	12	2.0177	0.049425	0.32183	1.8524e-10
GO_bp:go_immune_response_regulating_cell_surface_receptor_signaling_pathway	386	0.33294	0.045821	0.053141	1.8999e-10
Curated_gene_sets:reactome_pd_1_signaling	20	1.6912	0.053472	0.27023	1.9884e-10
GO_bp:go_b_cell_activation	237	0.43435	0.047017	0.069773	2.4563e-10
GO_bp:go_response_to_interferon_gamma	192	0.47926	0.046748	0.07754	3.2547e-10
GO_bp:go_cytokine_production	728	0.24691	0.046258	0.039985	3.3743e-10
Curated_gene_sets:pid_nfat_tfpathway	45	0.98342	0.046611	0.15972	3.7766e-10
Curated_gene_sets:lee_differentiating_t_lymphocyte	188	0.4938	0.047666	0.080359	4.0804e-10
GO_bp:go_regulation_of_lymphocyte_differentiation	165	0.50037	0.045276	0.081497	4.2161e-10
GO_bp:go_regulation_of_hemopoiesis	458	0.30428	0.045531	0.049594	4.3308e-10
GO_bp:go_regulation_of_t_cell_differentiation	135	0.5495	0.045009	0.08986	4.9183e-10
GO_bp:go_interleukin_35_mediated_signaling_pathway	11	2.0566	0.048235	0.33633	4.9283e-10
GO_cc:go_mhc_protein_complex	22	1.6818	0.055767	0.27708	6.5371e-10
GO_bp:go_defense_response	1574	0.17011	0.045819	0.028047	6.7235e-10
GO_bp:go_regulation_of_leukocyte_differentiation	265	0.39511	0.045194	0.06572	9.3303e-10
GO_bp:go_positive_regulation_of_cytokine_biosynthetic_process	62	0.83388	0.046373	0.13959	1.1812e-09
GO_bp:go_interferon_gamma_production	109	0.60217	0.044349	0.10111	1.3194e-09
GO_bp:go_regulation_of_cell_cell_adhesion	384	0.32312	0.044357	0.054425	1.4761e-09
Curated_gene_sets:pid_il12_stat4_pathway	33	1.2035	0.048862	0.2033	1.6415e-09
Curated_gene_sets:vilimas_notch1_targets_up	53	0.89461	0.046008	0.15234	2.1817e-09
GO_bp:go_alpha_beta_t_cell_differentiation	100	0.61087	0.043102	0.10514	3.1764e-09
Curated_gene_sets:kegg_leishmania_infection	69	0.77112	0.04523	0.13276	3.202e-09
GO_bp:go_cd4_positive_alpha_beta_t_cell_activation	86	0.63776	0.041745	0.11006	3.4723e-09
Curated_gene_sets:reactome_cytokine_signaling_in_immune_system	843	0.21517	0.04325	0.037312	4.0994e-09
GO_bp:go_necroptotic_signaling_pathway	6	2.7704	0.047994	0.48579	5.979e-09
GO_bp:go_positive_regulation_of_defense_response	488	0.27579	0.042566	0.048475	6.4666e-09
GO_bp:go_cytokine_metabolic_process	111	0.58556	0.043517	0.10331	7.3247e-09
Curated_gene_sets:reactome_costimulation_by_the_cd28_family	66	0.78653	0.045124	0.13986	9.4715e-09
GO_bp:go_positive_regulation_of_cell_cell_adhesion	249	0.37351	0.04143	0.067187	1.3734e-08
Curated_gene_sets:biocarta_tcra_pathway	12	1.901	0.046567	0.34291	1.4997e-08
Curated_gene_sets:kegg_t_cell_receptor_signaling_pathway	108	0.57066	0.041836	0.10322	1.6346e-08
GO_bp:go_negative_regulation_of_immune_system_process	437	0.27666	0.04046	0.050421	2.07e-08
GO_bp:go_t_cell_differentiation_involved_in_immune_response	65	0.68336	0.038908	0.12476	2.1861e-08
GO_bp:go_regulation_of_innate_immune_response	432	0.27695	0.040275	0.050577	2.2051e-08
GO_bp:go_positive_regulation_of_leukocyte_proliferation	134	0.48872	0.039883	0.089342	2.2757e-08
Curated_gene_sets:kegg_intestinal_immune_network_for_iga_production	45	0.91053	0.043157	0.16651	2.3008e-08
Curated_gene_sets:reactome_phosphorylation_of_cd3_and_tcr_zeta_chains	19	1.4452	0.044539	0.26537	2.6053e-08
GO_bp:go_adaptive_immune_response_based_on_somatic_recombination_of_immune_receptors_built_from_immunoglobulin_superfamily_domains	251	0.36809	0.040991	0.068048	3.2023e-08
Curated_gene_sets:deurig_t_cell_prolymphocytic_leukemia_dn	306	0.32382	0.039761	0.059877	3.2225e-08
Curated_gene_sets:reactome_interleukin_2_family_signaling	42	0.90463	0.041426	0.16754	3.3834e-08
Curated_gene_sets:pid_il12_2pathway	63	0.76352	0.0428	0.1418	3.6783e-08
GO_bp:go_regulation_of_immune_effector_process	387	0.2882	0.039714	0.053672	3.9905e-08
GO_bp:go_t_cell_proliferation	177	0.41777	0.03914	0.078189	4.6229e-08
Curated_gene_sets:biocarta_mhc_pathway	13	1.793	0.045713	0.33716	5.3083e-08
Curated_gene_sets:kegg_asthma	28	1.1579	0.043308	0.21827	5.7026e-08
GO_bp:go_myeloid_cell_differentiation	396	0.28271	0.039399	0.053297	5.7152e-08
GO_bp:go_regulation_of_defense_response	724	0.2078	0.038828	0.039593	7.7515e-08
Curated_gene_sets:gaurnier_psmd4_targets	69	0.7327	0.042977	0.13973	7.9612e-08
Curated_gene_sets:kegg_jak_stat_signaling_pathway	152	0.46707	0.040578	0.090367	1.1911e-07
Curated_gene_sets:hahtola_ctcl_pathogenesis	16	1.3251	0.037476	0.25693	1.2655e-07
GO_bp:go_lymphocyte_mediated_immunity	244	0.35359	0.038829	0.06909	1.5608e-07
Curated_gene_sets:kegg_systemic_lupus_erythematosus	118	0.57725	0.044224	0.1128	1.5635e-07
GO_mf:go_mhc_class_ii_receptor_activity	9	2.1	0.044552	0.41461	2.0622e-07
GO_bp:go_lymphocyte_activation_involved_in_immune_response	173	0.40709	0.03771	0.080409	2.086e-07
GO_bp:go_regulation_of_b_cell_activation	118	0.49022	0.037556	0.097043	2.2117e-07
GO_bp:go_positive_regulation_of_interleukin_2_biosynthetic_process	13	1.6789	0.042806	0.33244	2.2242e-07
GO_bp:go_positive_regulation_of_cytokine_production	437	0.25614	0.037459	0.051049	2.6394e-07
GO_bp:go_positive_regulation_of_chemokine_biosynthetic_process	10	1.8332	0.040996	0.36694	2.9535e-07
Curated_gene_sets:reactome_adaptive_immune_system	752	0.19312	0.036749	0.038705	3.0549e-07
GO_bp:go_positive_regulation_of_antigen_receptor_mediated_signaling_pathway	22	1.1345	0.037619	0.22831	3.394e-07
Curated_gene_sets:osman_bladder_cancer_dn	399	0.24564	0.034359	0.04947	3.458e-07
Curated_gene_sets:kegg_toll_like_receptor_signaling_pathway	105	0.52884	0.038231	0.10733	4.2076e-07
Curated_gene_sets:reactome_interleukin_10_signaling	45	0.82232	0.038976	0.16985	6.4936e-07
Curated_gene_sets:qi_plasmacytoma_up	251	0.32551	0.036248	0.067345	6.7631e-07
GO_bp:go_response_to_molecule_of_bacterial_origin	336	0.28516	0.036661	0.059288	7.6158e-07
Curated_gene_sets:foster_tolerant_macrophage_dn	406	0.26178	0.03693	0.054584	8.1584e-07
GO_bp:go_regulation_of_leukocyte_mediated_immunity	197	0.3598	0.035545	0.07559	9.7565e-07
GO_bp:go_regulation_of_b_cell_proliferation	61	0.62078	0.034244	0.13051	9.9129e-07
Curated_gene_sets:kegg_viral_myocarditis	68	0.64975	0.037835	0.1366	9.921e-07
Curated_gene_sets:kegg_cell_adhesion_molecules_cams	129	0.46619	0.037332	0.098264	1.0542e-06
GO_bp:go_immune_effector_process	1150	0.15204	0.035406	0.032094	1.0904e-06
GO_bp:go_positive_regulation_of_cell_adhesion	392	0.25299	0.035082	0.053509	1.1416e-06
GO_bp:go_positive_regulation_of_signaling	1773	0.12415	0.035298	0.02627	1.1539e-06
GO_bp:go_positive_t_cell_selection	35	0.83178	0.034777	0.17601	1.1545e-06
Curated_gene_sets:reactome_gpvi_mediated_activation_cascade	36	0.87169	0.036962	0.18449	1.1592e-06
GO_bp:go_t_cell_selection	48	0.73134	0.035798	0.15486	1.1722e-06
Curated_gene_sets:biocarta_th1th2_pathway	21	1.1622	0.037653	0.24654	1.2235e-06
GO_bp:go_regulation_of_cell_adhesion	657	0.19788	0.035283	0.041981	1.2255e-06
GO_bp:go_regulation_of_response_to_stress	1424	0.13511	0.034755	0.028664	1.2269e-06
Curated_gene_sets:lu_il4_signaling	94	0.53434	0.036559	0.11342	1.2413e-06
GO_bp:go_t_cell_activation_involved_in_immune_response	99	0.49656	0.034861	0.10558	1.2897e-06
GO_bp:go_positive_regulation_of_hemopoiesis	179	0.37599	0.035423	0.080027	1.3211e-06
GO_bp:go_negative_regulation_of_lymphocyte_activation	140	0.41835	0.034891	0.08924	1.3897e-06
GO_cc:go_lumenal_side_of_membrane	29	0.96366	0.036681	0.20589	1.441e-06
Curated_gene_sets:reactome_signaling_by_interleukins	622	0.19968	0.034673	0.042888	1.6248e-06
GO_bp:go_positive_regulation_of_lymphocyte_mediated_immunity	104	0.48786	0.035101	0.10582	2.0236e-06
Curated_gene_sets:reactome_interleukin_9_signaling	8	1.9671	0.039347	0.42677	2.0342e-06
GO_bp:go_b_cell_proliferation	94	0.50755	0.034726	0.11033	2.1246e-06
Curated_gene_sets:kasler_hdac7_targets_1_up	191	0.33682	0.032769	0.073442	2.2715e-06
GO_bp:go_t_cell_differentiation_in_thymus	69	0.56669	0.03324	0.12362	2.2942e-06
GO_bp:go_positive_regulation_of_nitric_oxide_biosynthetic_process	39	0.77107	0.034028	0.16853	2.3922e-06
GO_bp:go_positive_regulation_of_immune_effector_process	209	0.33588	0.034168	0.073621	2.5455e-06
Curated_gene_sets:reactome_interferon_signaling	199	0.34285	0.03404	0.075152	2.5488e-06
GO_bp:go_regulation_of_lymphocyte_mediated_immunity	149	0.39696	0.034147	0.087045	2.5682e-06
Curated_gene_sets:biocarta_csk_pathway	20	1.1337	0.035845	0.24964	2.8116e-06
Curated_gene_sets:lindstedt_dendritic_cell_maturation_c	62	0.63522	0.035325	0.1401	2.9122e-06
GO_bp:go_positive_regulation_of_nf_kappab_transcription_factor_activity	151	0.3756	0.032524	0.082923	2.9733e-06

## Sheet: Table S10. Integration
Table S10. The result of an integration TWAS, FUMA and SMR analysis.
TWAS	FUMA	SMR	Set	Gene	Number
TRUE	TRUE	TRUE	TWAS∩FUMA∩SMR	MMEL1, INPP5B, TPO, BACH2, RNASET2, NEU1, CYP21A2, GIGYF1, FOXK1, PLEKHA1, SUOX, BRD7, ACAP1, CD226, IRF3, TEF, RERE, SESN1, PPP1R18, MSH5, CUTA, UHRF1BP1, MSRA, RAB2A, CCDC88B, ZDHHC1	26
FALSE	TRUE	TRUE	(FUMA∩SMR)∖(TWAS)	GLS, LST1, WDR46, PHF1, FGFR1OP, CD44, HSD11B2	7
TRUE	FALSE	TRUE	(TWAS∩SMR)∖(FUMA)	TCEB3, FCRL3, SYN2, LRRFIP2, NR3C2, LINC00271, PDE10A, NFE2L3, PKN3, RAB20, CCDC102A, CMTM3, TNFRSF18, SF3A3, VAV3-AS1, ZBED3, ALG1L13P, RP11-419I17.1, ADCY7, ATP6V0D1, DOK6	21
FALSE	FALSE	TRUE	(SMR)∖(TWAS∪FUMA)	UTP11L, YRDC, FCRH3, CCL20, KIAA1524, CAMK4, HLA-W, HLA-G, FSCN1, ZNF282, DKFZP761P0423, LRRC6, C11orf10, IFITM3, C11ORF10, AP003774.1, GPR18, GPR114, PAPD5, RP11-554J4.1, RP5-1115A15.1, RP4-800G7.2	22
TRUE	TRUE	FALSE	(TWAS∩FUMA)∖(SMR)	VAV3, RSBN1, CAMSAP2, PTPN22, CD247, BAZ2B, MFSD6, CBLB, PDE8B, FLOT1, HLA-DPA1, TULP1, ZNF184, PSORS1C1, CCHCR1, C4A, HLA-DQB1, HLA-DQB2, TAP2, COL11A2, SNRPC, CCR6, ZBTB12, DXO, C4B, ATF6B, HLA-DRB5, ZKSCAN4, HLA-C, HSPA1L, HLA-DQA2, HLA-DPB1, B3GALT4, PHF20L1, GLIS3, NEK6, RTKN2, NKX2-3, IRF7, FADS1, ALDH2, BRAP, TMEM116, RPS26, SH2B3, ACAD10, SPATA13, GALK1, TICAM1, MPV17L2, ZMAT5, C1QTNF6, P…	127
FALSE	TRUE	FALSE	(FUMA)∖(TWAS∪SMR)	FAM213B, SLC45A1, JAK1, MAGI3, BCL2L15, AP4B1, DCLRE1B, HIPK1, OLFML3, PRCC, SH2D2A, NTRK1, ARID4B, 44627, CD302, TMEM194B, NAB1, STAT1, STAT4, CTLA4, ICOS, TIMP4, MLH1, CX3CR1, MYH15, RETNLB, POGLUT1, TIMMDC1, SLC15A2, ILDR1, CD86, ACTRT3, MYNN, LPP, ADAD1, IL21, TLR3, TERT, C5orf30, ITK, FAM71B, IRF4, LRRC16A, SCGN, SLC17A4, SLC17A1, SLC17A3, SLC17A2, TRIM38, HIST1H1A, HIST1H4A, HIST1H4B, HIST1…	260
TRUE	FALSE	FALSE	(TWAS)∖(FUMA∪SMR)	PUSL1, RERE-AS1, NBL1, TGFB2, IL12RB2, BATF3, UBAP2L, TANK, PNPT1, TMEM131, lncRNA, GOLGB1, CIP2A, VEGFC, CCDC162P, MUCL3, Novel HLA Class I Pseudogene Fragment, CEP43, HLA-V, LINC00243, HLA-DQB1-AS1, FYN, PRAG1, TDH, RP11-148O21.4, ENPP7P12, LINC01301, Lnc-PINX1-84, RNVU1-32, C9orf156/TRMO, TRMO, ZMIZ1, PCSK7, LOC102723878, PANX1, SPRYD4, MAPKAPK5-AS1, TCTN1, KLF12, SULT1A2, EXOC3L1, NPEPPS, HSP…	162
TWAS, transcriptome-wide association study; FUMA, functional mapping and annotation; SMR, summary-data-based mendelian randomization.

[truncated: 1 more sheets: Table S11. PheWAS]
